# Supplementary material for: Identification of SMG6 cleavage sites and a preferred RNA cleavage motif by global analysis of endogenous NMD targets in human cells
Source: Nucleic Acids Res. 2014 Nov 27;43(1):309–23. doi: 10.1093/nar/gku1258 (PMC4288159; doi:10.1093/nar/gku1258)
Supplement: SUPPLEMENTARY DATA [file supp_gku1258_nar-03094-a-2014-File011.xlsx]

## Sheet: Sheet1
Supplemental Dataset S1. Endogenous SMG6 target transcripts and cleavage sites.
									PARE MaxSeq Abundance (TP5M)7							Log2 PARE MaxSeq Fold Change8			mRNA Abundance (fpkm)9				Log2 mRNA Fold Change10				Transcript Details12						Distance from TC
Gene	Transcript1	PARE Max Seq2	Cleavage3	5nt Sequence4	Genome Hits5	Max Seq Position6	MaxSeq Location		GL2 Bio1	GL2 Bio2	SMG6 Bio1	SMG6 Bio2	UPF1 Bio1	UPF1 Bio2		SMG6	UPF1		GL2	SMG6	UPF1		SMG6	UPF1	RNAseq Significance11		Start Codon	Stop Codon	Final Exon13	uTC Position14	SelCys Position15		NatTC	uTC	SelCys	Closest TC16	NMD Trigger Feature17	Category18	SMG6- dependent 5' peak
ABCD4	ABCD4-031ª	ACTATCTGGGCAGCATCCTG	CUUUG↓ACUAU	UGACU**	1	283	3'UTR		14	20	8	6	2	13		1.28011	1.18057		3.08286	2.82187	4.21434		-0.127618	0.451037	NS		1	281	386				2			NatTC	dEJ	dEJ
ACP1	ACP1-007	AACTACTTGGGAGCTATGAT	AAUUG↓AACUA	UGAAC**	1	456	3'UTR		39	55	6	7	6	13		2.85415	2.30666		109.121	113.076	153.092		0.051364	0.48847	NS		66	204	511				252			NatTC	dEJ	dEJ
ACP1	ACP1-201ª	AACTACTTGGGAGCTATGAT	AAUUG↓AACUA	UGAAC**	1	370	3'UTR		39	55	6	7	6	13		2.85415	2.30666		10.5807	18.1874	18.0984		0.781504	0.774427	NS		1	217	425				153			NatTC	dEJ	dEJ
ACSF3	ACSF3-010ª	AGGAGGGGGAGCTGCTGGTG	AGAAA↓AGGAG	AAAGG*	1	725	CDS		88	27	17	6	14	11		2.32193	2.20163		3.21873	2.8216	3.20751		-0.189978	-0.0050378	NS		259	827	702	266			-102	459		NatTC	uORF	Unknown
ACSF3	ACSF3-012	AGGAGGGGGAGCTGCTGGTG	AGAAA↓AGGAG	AAAGG*	1	645	CDS		88	27	17	6	14	11		2.32193	2.20163		1.90092	1.96396	2.07318		0.0470677	0.125148	NS		179	881	749	186			-236	459		NatTC	uORF	Unknown
AIMP2	AIMP2-002ª	AGCTTCCCACCTGCATGTAC	UGUGG↓AGCUU	GGAGC*	2	130	CDS		42	22	8	5	4	10		2.29956	2.19265		7.3748	2.84729	3.49246		-1.37301	-1.07836	NS		75	219	671				-89			NatTC	dEJ	dEJ	yes
AK1	AK1-011ª	ACCAGCGGGCGTGTGGACGA	GAGAG↓ACCAG	AGACC**	1	225	CDS		21	34	11	13	3	17		1.1964	1.45943		50.672	45.9549	37.1112		-0.14097	-0.449334	NS		1	405	338				-180			NatTC		Unknown
ALKBH4	ALKBH4-002ª	ATCGAGGACTTTGTGACCCG	UGCUG↓AUCGA	UGAUC**	1	162	3'UTR		39	10	2	1	1	1		4.02975	4.61471		4.6945	5.79589	5.07995		0.304059	0.113843	NS		28	154	257				8			NatTC	dEJ	dEJ
ANKRD39	ANKRD39-001ª	ACCTGCGGGACCTGCTATCC	CAGUG↓ACCUG	UGACC**	1	635	CDS		27	30	10	7	6	16		1.74543	1.37346		5.21993	7.59923	5.53184		0.541823	0.083729	NS		109	658	516				-23			NatTC		Unknown
AP1M2	AP1M2-201ª	CCCGGGGGGCAAGGAGTACT	UCUUU↓CCCGG	UUCCC*	0	1129	CDS		72	122	10	13	3	16		3.07635	3.35199		10.1047	18.9988	21.5255		0.910882	1.09102	SMG6 and UPF1		86	1355	1334				-226			NatTC		Unknown
AP3M2	AP3M2-013ª	CACATTTTTTCATTTCTTAC	UCUUG↓CACAU	UGCAC**	1	412	3'UTR		12	28	1	1	1	2		4.32193	3.73697		0	2.42911	1.9956		16.9184	17.3597	UPF1		1	291	281				121			NatTC		Unknown
AP3S2	AP3S2-008	ACCTTAAAAGTTTTTGTGGA	CCCAA↓ACCUU	AAACC**	0	465	3'UTR		68	108	6	10	10	40		3.45943	1.81558		1.27795	10.8059	14.9497		3.07992	3.54821	SMG6 and UPF1		46	454	545				11			NatTC	dEJ	dEJ
AP3S2	AP3S2-010	ACCTTAAAAGTTTTTGTGGA	CCCAA↓ACCUU	AAACC**	0	412	3'UTR		68	108	6	10	10	40		3.45943	1.81558		1.63127	1.55703	1.64557		-0.0671988	0.0125918	NS		29	401	492				11			NatTC	dEJ	dEJ
AP3S2	AP3S2-013ª	ACCTTAAAAGTTTTTGTGGA	CCCAA↓ACCUU	AAACC**	0	412	3'UTR		68	108	6	10	10	40		3.45943	1.81558		0.674373	11.8552	15.5808		4.13583	4.53008	SMG6 and UPF1		29	401	600				11			NatTC	dEJ	dEJ
APRT	APRT-002	AGCTGGAGATTCAGAAAGAC	GGCUG↓AGCUG	UGAGC**	1	352	CDS		501	245	82	57	22	30		2.42409	3.84259		19.2544	56.7954	53.4678		1.56059	1.47348	SMG6 and UPF1		27	429	426				-77			NatTC		Unknown	yes
APRT	APRT-008	AGCTGGAGATTCAGAAAGAC	GGCUG↓AGCUG	UGAGC**	1	324	CDS		501	245	82	57	22	30		2.42409	3.84259		1.37396	1.77054	4.11757		0.365849	1.58345	NS		1	485	398				-161			NatTC		Unknown	yes
APRT	APRT-010ª	AGCTGGAGATTCAGAAAGAC	GGCUG↓AGCUG	UGAGC**	1	221	3'UTR		501	245	82	57	22	30		2.42409	3.84259		11.7399	14.7263	11.0402		0.326975	-0.0886538	NS		30	219	295				2			NatTC	dEJ	dEJ	yes
ARMC6	ARMC6-021ª	CCCACCGTGACTGTGAGGAC	AUCUG↓CCCAC	UGCCC**	1	138	CDS		22	22	4	4	5	7		2.45943	1.87447		0.427661	1.13409	0.544101		1.407	0.347407	NS		1	242	274				-104			NatTC		Unknown
ATG4B	ATG4B-020ª	AGTCCTAAGAGGGGGGACAG	UACUG↓AGUCC	UGAGU**	0	259	5'UTR		24	25	2	3	1	4		3.29278	3.29278		0.92088	4.75632	5.45989		2.36876	2.56779	SMG6 and UPF1		308	621	543	263			-362	-4		uTC	uORF	uORF
ATG4B	ATG4B-022	AGTCCTAAGAGGGGGGACAG	UACUG↓AGUCC	UGAGU**	0	333	3'UTR		24	25	2	3	1	4		3.29278	3.29278		0.589984	5.96732	1.71982		3.33834	1.54351	NS		6	270	343				63			NatTC	dEJ	dEJ	yes
BAG1	BAG1-002	ACCAGCTGGAAGAGTTGAAT	AGCUG↓ACCAG	UGACC**	1	799	CDS		739	444	305	206	250	241		1.21105	1.26866		41.9403	112.69	116.682		1.42595	1.47617	SMG6 and UPF1		411	999	967	279			-200	520		NatTC	uORF	Unknown
BAG1	BAG1-007	ACCAGCTGGAAGAGTTGAAT	AGCUG↓ACCAG	UGACC**	1	879	3'UTR		739	444	305	206	250	241		1.21105	1.26866		27.8783	115.1	116.999		2.04567	2.06928	SMG6 and UPF1		349	829	1093	217			50	662		NatTC	dEJ,uORF	dEJ	yes
BAG1	BAG1-011ª	ACCAGCTGGAAGAGTTGAAT	AGCUG↓ACCAG	UGACC**	1	637	CDS		739	444	305	206	250	241		1.21105	1.26866		65.8644	152.818	186.893		1.21424	1.50464	SMG6 and UPF1		231	679	566	99			-42	538		NatTC	uORF	Unknown
BAG1	BAG1-201	ACCAGCTGGAAGAGTTGAAT	AGCUG↓ACCAG	UGACC**	1	821	CDS		739	444	305	206	250	241		1.21105	1.26866		12.6082	12.9999	14.3249		0.0441382	0.184163	NS		88	1123	1035				-302			NatTC		Unknown
BEGAIN	BEGAIN-003ª	AGCCACGAGATTGTTGCCCT	CGCUG↓AGCCA	UGAGC**	1	424	CDS		139	282	21	25	9	39		3.19411	3.13271		3.57126	10.7055	7.22665		1.58385	1.01689	SMG6		148	1008	582	401			-584	23		uTC	uORF	uORF	yes
BEGAIN	BEGAIN-006	AGCCACGAGATTGTTGCCCT	CGCUG↓AGCCA	UGAGC**	1	457	CDS		139	282	21	25	9	39		3.19411	3.13271		6.98671	15.074	10.4091		1.10938	0.57516	NS		124	630	615				-173			NatTC		Unknown
BEGAIN	BEGAIN-007	AGCCACGAGATTGTTGCCCT	CGCUG↓AGCCA	UGAGC**	1	423	CDS		139	282	21	25	9	39		3.19411	3.13271		1.09114	3.48938	2.85743		1.67713	1.38888	NS		147	647	581				-224			NatTC		Unknown
BRAT1	BRAT1-005ª	ACCTTCGGGCGCTGCCAGAG	CCACG↓ACCUU	CGACC*	1	539	CDS		10	21	6	6	2	8		1.36923	1.63227		3.64034	4.72354	4.80631		0.375795	0.400857	NS		395	821	792	204			-282	335		NatTC	uORF	Unknown
C10orf125	C10orf125-002	GTTCTTGCGGACTTGAACTT	CCGAG↓GUUCU	AGGUU*	1	81	5'UTR		42	35	12	9	7	12		1.87447	2.01886		2.04918	2.28964	1.22227		0.160074	-0.745484	NS		132	459	394				-378			NatTC		Unknown
C10orf125	C10orf125-201ª	GTTCTTGCGGACTTGAACTT	AGAUC↓GUUCU	UCGUU	1	103	CDS		42	35	12	9	7	12		1.87447	2.01886		2.16918	2.33229	4.36736		0.104597	1.00961	NS		19	421	416				-318			NatTC		Unknown
C10orf125	C10orf125-202	GTTCTTGCGGACTTGAACTT	AGAUC↓GUUCU	UCGUU	1	103	CDS		42	35	12	9	7	12		1.87447	2.01886		39.096	32.4768	33.9974		-0.267612	-0.201597	NS		19	481	416				-378			NatTC		Unknown
C11orf48	C11orf48-009ª	AGTGGGGATCTCCATTTGCC	AAGAG↓AGUGG	AGAGU**	1	193	5'UTR		35	36	11	8	5	11		1.90182	2.14975		2.30891	1.69336	2.50049		-0.447323	0.114999	NS		371	401	292				-208			NatTC		Unknown
C12orf73	C12orf73-003ª	ACTGCCTAGACTTGTGCTCA	UGAUG↓ACUGC	UGACU**	1	306	3'UTR		27	34	4	5	1	4		2.76081	3.60881		0.788175	1.63515	1.5008		1.05284	0.929144	NS		124	301	352				5			NatTC	dEJ	dEJ
C12orf73	C12orf73-006	GCTTAGTGAGACGATTTGAG	ACAUA↓GCUUA	UAGCU*	1	314	CDS		47	85	10	17	8	38		2.28951	1.52083		3.72785	3.45991	4.03228		-0.107609	0.113252	NS		158	317	265				-3			NatTC		Unknown
C12orf73	C12orf73-010ª	GCTTAGTGAGACGATTTGAG	ACAUA↓GCUUA	UAGCU*	1	233	CDS		47	85	10	17	8	38		2.28951	1.52083		1.51543	3.79421	2.83261		1.32407	0.902405	NS		77	236	399				-3			NatTC	dEJ	dEJ	yes
C12orf73	C12orf73-011	GCTTAGTGAGACGATTTGAG	ACAUA↓GCUUA	UAGCU*	1	223	3'UTR		47	85	10	17	8	38		2.28951	1.52083		0.828821	4.27767	2.11616		2.36769	1.35232	NS		1	112	389				111			NatTC	dEJ	dEJ
C16orf59	C16orf59-008ª	CTCGCTGCTGAGACTGCGCA	GCCUG↓CUCGC	UGCUC**	1	774	CDS		63	62	16	12	2	4		2.15843	4.38082		2.59791	3.40171	3.60336		0.388909	0.471991	NS		52	905	814				-131			NatTC		Unknown
C16orf61	C16orf61-007ª	CCTTGGCTGAGAGAAGACCT	CGAUG↓CCUUG	UGCCU**	1	458	3'UTR		8	12	2	5	1	7		1.51457	1.32193		82.1999	64.529	65.4922		-0.349189	-0.327814	NS		199	436	351	206			22	252		NatTC	uORF	Unknown
C16orf80	C16orf80-001ª	CTTCTCAGACAGACTCTACT	GUUUA↓CUUCU	UACUU**	1	833	CDS		82	63	19	16	18	26		2.05063	1.72048		23.8668	16.4554	16.8581		-0.536444	-0.501563	NS		336	915	911	71			-82	762		NatTC	uORF	Unknown
C19orf42	C19orf42-006	TGCTGTTCGGCTCTTGAATC	GAUUG↓UGCUG	UGUGC*	1	347	3'UTR		56	60	9	7	11	23		2.85798	1.77052		1.59026	3.33188	1.311		1.06707	-0.278595	NS		5	146	347				201			NatTC	dEJ	dEJ
C19orf42	C19orf42-007ª	TGCTGTTCGGCTCTTGAATC	GAUUG↓UGCUG	UGUGC*	1	314	3'UTR		56	60	9	7	11	23		2.85798	1.77052		8.69528	30.2875	23.2317		1.80042	1.41779	SMG6 and UPF1		5	173	314				141			NatTC	dEJ	dEJ
C1orf52	C1orf52-002ª	GACTGGGAGAGGCACGTCGT	AGAUA↓GACUG	UAGAC*	1	241	CDS		43	33	3	7	2	12		2.926	2.44057		26.4266	20.1939	31.5502		-0.388071	0.255658	NS		1	502	475				-261			NatTC		Unknown
C20orf20	C20orf20-001ª	ATAGAAGAGGAGATGAAAGA	UGAUG↓AUAGA	UGAUA*	1	435	CDS		50	36	7	7	12	16		2.61891	1.61891		24.0884	27.6551	30.7638		0.199207	0.352895	NS		72	684	498				-249			NatTC		Unknown
C22orf25	C22orf25-011	AGCAACGCGCTGCTGGAGAC	GGCUG↓AGCAA	UGAGC**	1	538	CDS		45	17	25	6	4	3		1	3.14684		5.88469	8.29784	2.06449		0.495769	-1.51118	NS		73	566	523				-28			NatTC		Unknown	yes
C22orf25	C22orf25-012ª	AGCAACGCGCTGCTGGAGAC	GGCUG↓AGCAA	UGAGC**	1	510	3'UTR		45	17	25	6	4	3		1	3.14684		2.21678	3.93538	3.74124		0.828037	0.755051	NS		160	487	649				23			NatTC	dEJ	dEJ	yes
C4BPB	C4BPB-002	CCCAAACCAGAGTGTGAGAA	AAGCU↓CCCAA	CUCCC	1	882	CDS		105	205	36	62	27	59		1.66141	1.84986		0.726451	12.0967	12.5284		4.0576	4.10819	SMG6 and UPF1		294	1047	908				-165			NatTC		Unknown
C4BPB	C4BPB-003ª	CCCAAACCAGAGTGTGAGAA	AAGCU↓CCCAA	CUCCC	1	747	CDS		105	205	36	62	27	59		1.66141	1.84986		21.1874	29.8981	36.556		0.496847	0.786902	NS		156	912	773	110			-165	637		NatTC	uORF	Unknown
C5orf56	C5orf56-002ª	CCTATTGGAGGAAAACACAC	UGUAG↓CCUAU	AGCCU**	1	541	CDS		21	15	1	1	4	4		4.16993	2.16993		0.699276	2.12456	3.21532		1.60323	2.20103	SMG6 and UPF1		477	828	564	501			-287	40		uTC	uORF	uORF
C6orf136	C6orf136-002	AACATCTGTCTGTCATGTAT	GGAGG↓AACAU	GGAAC*	1	791	CDS		123	171	21	27	8	34		2.61471	2.80735		0.0215032	1.02949	0.187834		5.58123	3.12683	NS		1	1300	1188				-509			NatTC		Unknown	yes
C6orf136	C6orf136-003ª	AACATCTGTCTGTCATGTAT	GGAGG↓AACAU	GGAAC*	1	437	CDS		123	171	21	27	8	34		2.61471	2.80735		8.82689	8.28233	5.58148		-0.0918685	-0.661257	NS		194	464	563				-27			NatTC	dEJ	dEJ
C6orf136	C6orf136-007	AACATCTGTCTGTCATGTAT	GGAGG↓AACAU	GGAAC*	1	614	CDS		123	171	21	27	8	34		2.61471	2.80735		4.1827	2.37407	2.0206		-0.817072	-1.04965	NS		178	742	1029				-128			NatTC	dEJ	dEJ
C6orf136	C6orf136-009	AACATCTGTCTGTCATGTAT	GGAGG↓AACAU	GGAAC*	1	17	CDS		123	171	21	27	8	34		2.61471	2.80735		0.660864	7.03271	2.91448		3.41166	2.14081	NS		1	145	362				-128			NatTC	dEJ	dEJ
C6orf48	C6orf48-004	ACCTTCAGGCTGGGAGAGGT	ACUUG↓ACCUU	UGACC**	1	331	CDS		428	294	116	82	48	63		1.8665	2.70144		0.511635	1.34906	0.331906		1.39877	-0.62434	NS		277	502	383	307			-171	24		uTC	uORF	uORF
C6orf48	C6orf48-005ª	ACCTTCAGGCTGGGAGAGGT	ACUUG↓ACCUU	UGACC**	1	339	CDS		428	294	116	82	48	63		1.8665	2.70144		31.5419	101.247	113.448		1.68254	1.84669	SMG6 and UPF1		285	510	391	315			-171	24		uTC	uORF	uORF
C6orf48	C6orf48-009	ACCTTCAGGCTGGGAGAGGT	ACUUG↓ACCUU	UGACC**	1	541	CDS		428	294	116	82	48	63		1.8665	2.70144		2.39343	5.28959	4.31277		1.14408	0.849535	NS		487	712	593	517			-171	24		uTC	uORF	uORF
C7orf49	C7orf49-003	AATGAGGCTGAGATAGTTGA	GCAUG↓AAUGA	UGAAU**	1	351	CDS		63	31	3	1	3	1		4.55459	4.55459		1.94833	6.07072	10.0479		1.63963	2.36658	SMG6		183	654	395	83			-303	268		uTC	uORF	uORF
C7orf49	C7orf49-004ª	AATGAGGCTGAGATAGTTGA	GCAUG↓AAUGA	UGAAU**	1	607	CDS		63	31	3	1	3	1		4.55459	4.55459		4.00565	6.5268	5.78008		0.704339	0.529053	NS		604	910	651	302			-303	305		NatTC	uORF	Unknown
C9orf85	C9orf85-001	ATTAAAAGTCTGCCGGGCAC	ACUGU↓AUUAA	GUAUU	1	602	3'UTR		104	31	5	2	5	1		4.26946	4.49185		4.14226	2.28314	3.32309		-0.859399	-0.317893	NS		226	331	441	214			271	388		NatTC	dEJ,uORF	dEJ
C9orf85	C9orf85-004ª	ATTAAAAGTCTGCCGGGCAC	ACUGU↓AUUAA	GUAUU	1	674	3'UTR		104	31	5	2	5	1		4.26946	4.49185		0.556201	1.59333	1.84561		1.51837	1.73042	NS		191	662	513	179			12	495		NatTC	uORF	Unknown
C9orf89	C9orf89-001ª	TGCGGCTCTGTGACCTCCTG	GCGUG↓UGCGG	UGUGC*	1	307	CDS		81	64	15	6	5	11		2.78759	3.17991		4.00171	7.0393	5.35694		0.814815	0.420793	NS		129	678	564				-371			NatTC		Unknown
CAMTA1	CAMTA1-016ª	AGCTGCTTGAATGTCTGCCG	GAAAA↓AGCUG	AAAGC**	1	207	CDS		45	26	13	2	8	10		2.24286	1.97982		12.1133	26.4906	15.3132		1.12889	0.338184	SMG6		41	344	274				-137			NatTC		Unknown
CASP2	CASP2-003ª	ATCGTGGGGTTGACCAACAA	GACUG↓AUCGU	UGAUC**	1	764	3'UTR		39	57	14	26	8	26		1.26303	1.4975		0.322652	2.67096	3.91747		3.04931	3.60187	SMG6 and UPF1		6	330	1014				434			NatTC	dEJ	dEJ
CCDC12	CCDC12-006ª	ACCGGTTGCAGTGGAGGAGA	GCCAA↓ACCGG	AAACC**	1	379	CDS		78	143	19	26	12	48		2.29605	1.88101		40.2185	33.5216	37.5043		-0.262768	-0.100803	NS		107	410	389	176			-31	203		NatTC	uORF	Unknown
CCNB1IP1	CCNB1IP1-011ª	AAGGCTGATGGTACCTAAAG	GGUUA↓AAGGC	UAAAG*	1	127	5'UTR		71	161	19	35	17	91		2.10309	1.10309		2.22862	38.4936	40.6904		4.1104	4.19047	SMG6 and UPF1		381	390	343				-263			NatTC		Unknown	yes
CCNI	CCNI-004ª	ACCGACCCAGCGGCCGCAGC	CGCUG↓ACCGA	UGACC**	1	288	5'UTR		12	10	4	5	1	2		1.28951	2.87447		0.528144	1.51161	2.04417		1.51708	1.95251	NS		447	593	518				-305			NatTC		Unknown
CD151	CD151-021ª	CACCCAACTACTGAGCTGAG	UGCUG↓CACCC	UGCAC**	1	546	3'UTR		55	158	10	17	3	17		2.97982	3.41278		6.20352	12.2632	9.54183		0.983177	0.621179	NS		130	517	459				29			NatTC		Unknown	yes
CD58	CD58-005ª	TGCTGTAGATGAATGTTCTT	UAUUG↓UGCUG	UGUGC*	1	704	CDS		53	50	9	23	9	17		1.6865	1.98606		20.0692	16.3601	20.8748		-0.294802	0.0567793	NS		13	724	790				-20			NatTC	dEJ	dEJ
CENPM	CENPM-001	ATCGTGTTTGTGGTTAATCT	ACCUG↓AUCGU	UGAUC**	1	284	CDS		156	123	28	22	18	22		2.48027	2.80219		5.70378	11.024	4.93877		0.950658	-0.207767	NS		89	629	490				-345			NatTC		Unknown
CENPM	CENPM-002ª	ATCGTGTTTGTGGTTAATCT	ACCUG↓AUCGU	UGAUC**	1	372	CDS		156	123	28	22	18	22		2.48027	2.80219		4.00831	15.8407	10.446		1.98257	1.38188	SMG6 and UPF1		279	654	663	364			-282	8		uTC	uORF	uORF
CENPM	CENPM-004	ATCGTGTTTGTGGTTAATCT	ACCUG↓AUCGU	UGAUC**	1	336	CDS		156	123	28	22	18	22		2.48027	2.80219		0	5.56905	4.38016		18.1154	18.4938	SMG6 and UPF1		243	681	542	328			-345	8		uTC	uORF	uORF
CENPM	CENPM-008	ATCGTGTTTGTGGTTAATCT	ACCUG↓AUCGU	UGAUC**	1	256	CDS		156	123	28	22	18	22		2.48027	2.80219		6.56887	10.4754	9.21864		0.673288	0.488909	NS		61	382	370				-126			NatTC		Unknown
CES2	CES2-002ª	ACAGCGTGGAACTCGTGAGC	AGAUG↓ACAGC	UGACA*	2	1358	3'UTR		110	158	41	82	13	60		1.12357	1.87626		2.713	3.33247	5.74158		0.296703	1.08156	UPF1		974	1340	2923	956			18	402		NatTC	dEJ,uORF	dEJ
CES2	CES2-004	ACAGCGTGGAACTCGTGAGC	AGAUG↓ACAGC	UGACA*	2	494	3'UTR		110	158	41	82	13	60		1.12357	1.87626		0.402699	1.19494	5.33445		1.56916	3.72757	UPF1		110	476	541	92			18	402		NatTC	dEJ,uORF	dEJ
CFL2	CFL2-003ª	CACCTTTAAAAAGCAAGATG	AAGUG↓CACCU	UGCAC**	1	220	3'UTR		59	29	2	1	3	8		4.87447	3		31.6202	29.0174	37.9962		-0.123928	0.265009	NS		38	212	282				8			NatTC	dEJ	dEJ
CFL2	CFL2-004	CACCTTTAAAAAGCAAGATG	AAGUG↓CACCU	UGCAC**	1	355	3'UTR		59	29	2	1	3	8		4.87447	3		5.13177	4.41543	6.7423		-0.216903	0.393784	NS		284	347	417				8			NatTC	dEJ	dEJ
CFL2	CFL2-005	CACCTTTAAAAAGCAAGATG	AAGUG↓CACCU	UGCAC**	1	444	CDS		59	29	2	1	3	8		4.87447	3		0.397754	1.7119	2.49221		2.10565	2.64748	NS		170	617	506	170			-173	274		NatTC	uORF	Unknown
CFL2	CFL2-006	CACCTTTAAAAAGCAAGATG	AAGUG↓CACCU	UGCAC**	1	364	CDS		59	29	2	1	3	8		4.87447	3		91.1141	57.9964	69.7199		-0.651711	-0.386104	NS		90	537	426	90			-173	274		NatTC	uORF	Unknown
CHEK1	CHEK1-001ª	ACCATCGGCTCTGGGGAATC	AUCGG↓ACCAU	GGACC*	1	1519	3'UTR		39	38	3	2	6	5		3.94486	2.80735		0.3123	2.02816	2.11201		2.69917	2.75761	SMG6 and UPF1		36	1512	1418				7			NatTC		Unknown
CHPT1	CHPT1-004ª	ACTGACTAATAGCCCAAGGA	UAUUG↓ACUGA	UGACU**	1	1363	CDS		21	26	1	2	2	3		3.96963	3.23266		6.42715	22.2078	14.715		1.78882	1.19504	SMG6 and UPF1		171	1365	1443				-2			NatTC	dEJ	dEJ
CHPT1	CHPT1-201	ACTGACTAATAGCCCAAGGA	UAUUG↓ACUGA	UGACU**	1	1275	CDS		21	26	1	2	2	3		3.96963	3.23266		2.25015	2.40105	1.5076		0.0936443	-0.577767	NS		584	1277	1147	1276			-2	-1		uTC	uORF	uORF
CIRBP	CIRBP-203ª	CTCGGGGAAGGGTGGCCTGA	CAGGA↓CUCGG	GACUC*	1	2754	3'UTR		2610	2364	256	95	446	383		3.82486	2.58496		2.26346	2.15029	2.12934		-0.0739986	-0.0881235	NS		135	867	2866	319			1887	2435		NatTC	dEJ,uORF	dEJ	yes
CIRH1A	CIRH1A-007ª	AACATCAAGTATGCTATGGA	CGUUA↓AACAU	UAAAC**	1	416	CDS		58	48	11	13	11	26		2.14296	1.51847		1.03063	8.65873	8.251		3.07063	3.00104	SMG6 and UPF1		143	576	493	136			-160	280		NatTC	uORF	Unknown
CNIH	CNIH-005ª	AGTGGCCCAGGACTCTATGA	UGAUG↓AGUGG	UGAGU**	1	299	CDS		19	22	5	3	5	5		2.35755	2.03562		46.6317	57.1361	80.5341		0.293092	0.788289	NS		14	422	276				-123			NatTC		Unknown
COX7A2	COX7A2-001ª	ATTACCAAAAGGAGGATGAT	AUUAG↓AUUAC	AGAUU**	0	204	3'UTR		285	156	80	43	101	51		1.84212	1.53671		3.07094	25.9222	22.2385		3.07744	2.85631	SMG6 and UPF1		1	201	299				3			NatTC	dEJ	dEJ	yes
COX8A	COX8A-001ª	CCCTCACACTGTGACCTGAC	UCUGU↓CCCUC	GUCCC	1	300	3'UTR		40	73	11	17	9	17		2.01282	2.11974		88.8295	161.464	106.759		0.862102	0.265247	SMG6		75	282	188				18			NatTC		Unknown
CREBZF	CREBZF-008ª	ATTTCCTTCCTGCCAGGCTC	AGGUG↓AUUUC	UGAUU**	1	68	CDS		29	21	6	1	7	3		2.8365	2.32193		5.66494	11.845	6.75552		1.06415	0.254006	NS		1	202	199				-134			NatTC		Unknown
CSNK1E	CSNK1E-006	ACCATCTCGGGAAGTGAGGA	AUUUG↓ACCAU	UGACC**	1	343	CDS		25	89	2	5	2	7		4.02554	3.66297		2.34884	1.10463	1.31028		-1.08839	-0.842073	NS		1	357	391				-14			NatTC		Unknown
CSNK1E	CSNK1E-016ª	ACCATCTCGGGAAGTGAGGA	AUUUG↓ACCAU	UGACC**	1	417	CDS		25	89	2	5	2	7		4.02554	3.66297		2.76117	2.58368	2.42948		-0.0958523	-0.184632	NS		1	431	465				-14			NatTC		Unknown
CSTB	CSTB-001ª	ATCCTGACTTTGGACAAGGC	UUCUG↓AUCCU	UGAUC**	1	473	3'UTR		15	20	1	1	2	5		4.12928	2.32193		21.647	21.1649	21.034		-0.0324934	-0.0414439	NS		177	471	344				2			NatTC		Unknown
CTDSP1	CTDSP1-012ª	AACAACGCGGACTTCATCAT	CAGUG↓AACAA	UGAAC**	1	282	CDS		46	47	16	6	5	4		2.07973	3.36923		1.42148	1.80255	1.68475		0.342645	0.245141	NS		1	762	635				-480			NatTC		Unknown
CUTC	CUTC-001	ATCTACAAAGGATCCTTGAG	CAGAA↓AUCUA	AAAUC**	1	752	CDS		72	48	11	7	17	25		2.73697	1.51457		6.59144	20.5277	21.0456		1.63891	1.67485	SMG6 and UPF1		130	949	836				-197			NatTC		Unknown
CUTC	CUTC-004ª	ATCTACAAAGGATCCTTGAG	CAGAA↓AUCUA	AAAUC**	1	663	3'UTR		72	48	11	7	17	25		2.73697	1.51457		18.9547	35.5872	37.3273		0.908803	0.977676	SMG6 and UPF1		69	651	747				12			NatTC	dEJ	dEJ
CYB561	CYB561-204	ACTTCAAGACGCTGACGGAG	CAUGG↓ACUUC	GGACU*	1	615	3'UTR		28	15	5	1	2	1		2.8413	3.8413		2.36451	2.21799	5.04546		-0.0922884	1.09344	NS		61	475	465				140			NatTC		Unknown
CYB561	CYB561-205ª	ACTTCAAGACGCTGACGGAG	CAUGG↓ACUUC	GGACU*	1	997	CDS		28	15	5	1	2	1		2.8413	3.8413		0.366531	1.47092	2.285		2.00471	2.64019	UPF1		84	1038	847				-41			NatTC		Unknown
DCAF7	DCAF7-202ª	CCTGGAGATACTCAGAGTGT	AACUG↓CCUGG	UGCCU**	1	586	CDS		23	38	2	3	3	12		3.60881	2.02385		0.441012	2.3639	1.60573		2.42228	1.86434	SMG6		179	605	434				-19			NatTC		Unknown
DCPS	DCPS-001ª	CCCTGACCTCAAGTGGAACC	CUCAU↓CCCUG	AUCCC*	1	938	CDS		72	34	31	21	19	22		1.02748	1.37037		29.4242	26.2574	22.868		-0.164279	-0.363673	NS		330	1341	1076	234			-403	704		NatTC	uORF	Unknown
DCTN5	DCTN5-008ª	CCTCATGTCTTGAATCTGCT	CUCUG↓CCUCA	UGCCU**	2	506	3'UTR		14	26	2	2	2	14		3.32193	1.32193		18.4375	22.4989	26.1133		0.287211	0.502142	NS		68	227	399				279			NatTC	dEJ	dEJ	yes
DCUN1D5	DCUN1D5-009ª	GGTGTTGAACCTGAAAATGT	ACAUU↓GGUGU	UUGGU	1	324	3'UTR		54	45	6	5	13	25		3.16993	1.38143		7.47195	12.0296	14.1299		0.687032	0.919195	NS		1	203	658				121			NatTC	dEJ	dEJ
DDIT3	DDIT3-001	ATCCAACTGCAGAGATGGCA	GACUG↓AUCCA	UGAUC**	1	167	5'UTR		537	483	51	13	209	223		3.99435	1.23947		2.79083	4.15552	9.67298		0.574335	1.79327	UPF1		181	688	318	139			-521	28		uTC	uORF	uORF	yes
DDIT3	DDIT3-004	ATCCAACTGCAGAGATGGCA	GACUG↓AUCCA	UGAUC**	1	265	CDS		537	483	51	13	209	223		3.99435	1.23947		10.5018	11.0966	32.1064		0.0794811	1.61222	UPF1		210	642	416	133			-377	132		uTC	uORF	uORF	yes
DDIT3	DDIT3-005	ATCCAACTGCAGAGATGGCA	GACUG↓AUCCA	UGAUC**	1	428	CDS		537	483	51	13	209	223		3.99435	1.23947		2.87239	2.09453	7.85338		-0.455625	1.45106	UPF1		373	949	579	357			-521	71		uTC	uORF	uORF	yes
DDIT3	DDIT3-006ª	ATCCAACTGCAGAGATGGCA	GACUG↓AUCCA	UGAUC**	1	128	5'UTR		537	483	51	13	209	223		3.99435	1.23947		0.586498	1.01501	8.16802		0.791296	3.79979	UPF1		142	649	279	114			-521	14		uTC	uORF	uORF	yes
DFNA5	DFNA5-012ª	ACATCCAGCAGCCGGTAAAA	GGUAG↓ACAUC	AGACA*	1	180	3'UTR		50	23	13	4	8	7		2.10236	2.28293		4.71676	2.68283	2.83698		-0.814041	-0.73344	NS		1	166	43				14			NatTC		Unknown
DGUOK	DGUOK-001	CTCTTACAGGCCAGGAAGCC	AGAAA↓CUCUU	AACUC**	1	473	CDS		91	119	7	8	5	25		3.80735	2.80735		0.84682	1.20948	1.75432		0.51426	1.05078	NS		86	917	892				-444			NatTC		Unknown
DGUOK	DGUOK-003ª	CTCTTACAGGCCAGGAAGCC	AGAAA↓CUCUU	AACUC**	1	311	3'UTR		91	119	7	8	5	25		3.80735	2.80735		6.88628	11.3038	12.9405		0.715011	0.910097	NS		37	304	466				7			NatTC	dEJ	dEJ
DGUOK	DGUOK-201	CTCTTACAGGCCAGGAAGCC	AGAAA↓CUCUU	AACUC**	1	277	CDS		91	119	7	8	5	25		3.80735	2.80735		2.42458	6.882	4.37058		1.50509	0.85009	SMG6		4	721	696				-444			NatTC		Unknown
DHRS7B	DHRS7B-201	AACTCTGGCTCCTGGGCTCT	CUUCG↓AACUC	CGAAC*	1	903	CDS		19	13	1	1	4	5		4	1.83007		3.10424	9.22878	11.5064		1.5719	1.89012	SMG6 and UPF1		1	976	772				-73			NatTC		Unknown
DHRS7B	DHRS7B-202ª	AACTCTGGCTCCTGGGCTCT	CUUCG↓AACUC	CGAAC*	1	930	CDS		19	13	1	1	4	5		4	1.83007		4.60649	2.47817	4.33144		-0.894393	-0.0888211	NS		28	1003	799	257			-73	673		NatTC	uORF	Unknown
DHX15	DHX15-201ª	TTCGCCCCACGGAGGCCAAG	UUUUG↓UUCGC	UGUUC*	1	1910	CDS		229	132	73	34	89	82		1.75439	1.078		104.422	125.266	131.204		0.262569	0.329386	NS		142	2494	2378				-584			NatTC		Unknown
DIABLO	DIABLO-013ª	GGCGGTCGTGCCTTATGAAA	AGAUU↓GGCGG	UUGGC	1	142	5'UTR		161	291	36	55	41	100		2.31238	1.68063		31.5532	36.782	42.5194		0.221214	0.430335	NS		156	553	387	163			-411	-21		uTC	uORF	uORF
DNAJB6	DNAJB6-007ª	ACTTGAGGCACGCGGTGCAC	ACCGG↓ACUUG	GGACU*	1	788	3'UTR		30	25	1	1	2	2		4.78136	3.78136		2.8313	5.25352	8.78722		0.89182	1.63394	UPF1		147	780	699				8			NatTC		Unknown
DPCD	DPCD-001ª	ATCTAGATAGACACCAGCTA	UCCUG↓AUCUA	UGAUC**	1	480	CDS		166	114	74	56	55	48		1.10692	1.44278		8.42466	15.945	12.7712		0.920414	0.600204	NS		50	659	556	36			-179	444		NatTC	uORF	Unknown
DPM1	DPM1-001	GGCTACGTCTTCCAGATGGA	CUAAA↓GGCUA	AAGGC*	1	643	CDS		35	46	6	7	10	18		2.63941	1.5325		56.414	57.7419	44.5832		0.0335653	-0.339553	NS		28	808	705				-165			NatTC		Unknown	yes
DPM1	DPM1-003	GGCTACGTCTTCCAGATGGA	CUAAA↓GGCUA	AAGGC*	1	719	CDS		35	46	6	7	10	18		2.63941	1.5325		7.61182	7.53904	6.82157		-0.0138606	-0.158138	NS		1	884	781				-165			NatTC		Unknown	yes
DPM1	DPM1-004ª	GGCTACGTCTTCCAGATGGA	CUAAA↓GGCUA	AAGGC*	1	610	CDS		35	46	6	7	10	18		2.63941	1.5325		85.1761	69.5769	58.0683		-0.29184	-0.552698	NS		10	670	557				-60			NatTC		Unknown	yes
EBPL	EBPL-002	ACCGTCGCCCTGGATGGGTC	UUCUG↓ACCGU	UGACC**	1	364	CDS		79	143	28	24	18	82		2.09398	1.15056		10.5989	10.7949	15.6206		0.0264353	0.559535	NS		52	670	431	247			-306	117		uTC	uORF	uORF
EBPL	EBPL-201	ACCGTCGCCCTGGATGGGTC	UUCUG↓ACCGU	UGACC**	1	497	3'UTR		79	143	28	24	18	82		2.09398	1.15056		0.65402	1.67446	2.04179		1.35629	1.64243	NS		64	322	564				175			NatTC	dEJ	dEJ
EBPL	EBPL-202ª	ACCGTCGCCCTGGATGGGTC	UUCUG↓ACCGU	UGACC**	1	346	CDS		79	143	28	24	18	82		2.09398	1.15056		6.89583	8.11583	11.474		0.235014	0.734572	NS		52	436	413	247			-90	99		NatTC	uORF	Unknown
EED	EED-001	ACTATTCTTGGGCGATTTGA	AUGUG↓ACUAU	UGACU**	1	1737	CDS		30	21	9	6	5	13		1.76553	1.5025		0.977705	1.21271	1.52606		0.310763	0.642341	NS		687	2010	1885	315			-273	1422		NatTC	uORF	Unknown
EED	EED-002ª	ACTATTCTTGGGCGATTTGA	AUGUG↓ACUAU	UGACU**	1	1288	CDS		30	21	9	6	5	13		1.76553	1.5025		3.07369	4.43969	4.19239		0.530487	0.447801	NS		478	1561	1436				-273			NatTC		Unknown
EED	EED-201	ACTATTCTTGGGCGATTTGA	AUGUG↓ACUAU	UGACU**	1	1583	CDS		30	21	9	6	5	13		1.76553	1.5025		1.07138	1.37761	1.77797		0.362697	0.730761	NS		458	1856	1731				-273			NatTC		Unknown
ENDOG	ENDOG-001ª	GTCATCGGCAAGAACCACGT	ACCAG↓GUCAU	AGGUC*	1	860	CDS		48	28	6	1	8	8		3.44057	2.24793		4.44531	6.1941	6.15544		0.478611	0.469578	NS		212	1103	822	89			-243	771		NatTC	uORF	Unknown
ENY2	ENY2-003	ATTAAAGAAAAAGGACTAGA	AGGUA↓AUUAA	UAAUU**	1	233	CDS		73	39	8	6	21	14		3	1.67807		33.4437	45.8308	54.8784		0.454583	0.714504	NS		89	377	302	46			-144	187		NatTC	uORF	Unknown
ENY2	ENY2-007	ATTAAAGAAAAAGGACTAGA	AGGUA↓AUUAA	UAAUU**	1	278	3'UTR		73	39	8	6	21	14		3	1.67807		2.57034	12.0458	14.5192		2.2285	2.49793	SMG6 and UPF1		89	242	347	46			36	232		NatTC	dEJ,uORF	dEJ
ENY2	ENY2-008	ATTAAAGAAAAAGGACTAGA	AGGUA↓AUUAA	UAAUU**	1	276	CDS		73	39	8	6	21	14		3	1.67807		3.26694	2.60382	2.57793		-0.32731	-0.341727	NS		119	278	345				-2			NatTC	dEJ	dEJ
ENY2	ENY2-009ª	ATTAAAGAAAAAGGACTAGA	AGGUA↓AUUAA	UAAUU**	1	211	CDS		73	39	8	6	21	14		3	1.67807		3.78758	12.9223	12.596		1.77051	1.73362	SMG6 and UPF1		69	213	280				-2			NatTC	dEJ	dEJ
ENY2	ENY2-012	ATTAAAGAAAAAGGACTAGA	AGGUA↓AUUAA	UAAUU**	1	217	CDS		73	39	8	6	21	14		3	1.67807		1.50797	1.72638	2.25631		0.195142	0.581358	NS		73	373	406				-156			NatTC		Unknown
ERP29	ERP29-005ª	AGTGAGAAATACAAGCTGGA	AGCUG↓AGUGA	UGAGU**	1	709	CDS		70	35	3	2	8	6		4.39232	2.90689		8.08147	7.89904	3.77417		-0.0329404	-1.09846	UPF1		700	1180	679	694			-471	15		uTC	uORF	uORF
FAM158A	FAM158A-005ª	GATGGGTTTTGCCCACAGTT	AAAUG↓GAUGG	UGGAU*	1	486	3'UTR		134	147	66	72	38	52		1.0259	1.64257		0.534381	2.40775	3.39563		2.17174	2.66774	UPF1		63	345	704				141			NatTC	dEJ	dEJ
FAM192A	FAM192A-005ª	ACTGTGAAGCCTATAGAAAC	AACUG↓ACUGU	UGACU**	1	510	CDS		25	31	5	6	6	18		2.34792	1.22239		20.3386	19.1482	17.6507		-0.0870116	-0.204495	NS		102	595	583				-85			NatTC		Unknown
FAM192A	FAM192A-014	ACTGTGAAGCCTATAGAAAC	AACUG↓ACUGU	UGACU**	1	107	CDS		25	31	5	6	6	18		2.34792	1.22239		28.8292	22.8852	20.6394		-0.333116	-0.48213	NS		1	461	245				-354			NatTC		Unknown
FAM24B	FAM24B-001	CCTGACAAGGGGATGTCTGA	GGAUG↓CCUGA	UGCCU**	1	168	5'UTR		156	474	17	29	26	164		3.77565	1.72935		1.82553	7.60454	9.46544		2.05855	2.37435	SMG6 and UPF1		292	574	383	169			-406	-1		uTC	uORF	uORF	yes
FAM24B	FAM24B-003ª	CCTGACAAGGGGATGTCTGA	GGAUG↓CCUGA	UGCCU**	1	175	5'UTR		156	474	17	29	26	164		3.77565	1.72935		4.20815	10.4224	9.00424		1.30843	1.09742	SMG6		269	551	360	176			-376	-1		uTC	uORF	uORF	yes
FAM96B	FAM96B-001	CGTAGTAGAGCAGGTGCGGG	UUGAA↓CGUAG	AACGU**	1	234	CDS		34	13	7	4	3	3		2.09516	2.96963		23.3917	28.4375	31.4227		0.281798	0.42581	NS		37	526	430				-292			NatTC		Unknown
FAM96B	FAM96B-002ª	CGTAGTAGAGCAGGTGCGGG	UUGAA↓CGUAG	AACGU**	1	196	CDS		34	13	7	4	3	3		2.09516	2.96963		0.256762	1.68683	1.72494		2.71581	2.74804	NS		1	482	462				-286			NatTC		Unknown
FBXW5	FBXW5-004	ATCTTCCTGAGCCTGGGCCC	ACCAG↓AUCUU	AGAUC**	1	500	CDS		30	32	14	12	8	9		1.25376	1.86673		1.06754	4.17539	4.42501		1.96762	2.05139	SMG6 and UPF1		452	837	802				-337			NatTC		Unknown
FBXW5	FBXW5-008ª	ATCTTCCTGAGCCTGGGCCC	ACCAG↓AUCUU	AGAUC**	1	166	CDS		30	32	14	12	8	9		1.25376	1.86673		2.42749	10.0739	11.7341		2.05309	2.27317	SMG6 and UPF1		118	716	673	172			-550	-6		uTC	uORF	uORF
FDX1L	FDX1L-001ª	ACCACCTGGATCTCCTGCCT	UGAAG↓ACCAC	AGACC**	1	381	CDS		75	23	5	6	2	4		3.15528	4.02975		1.2116	1.57838	1.50117		0.381531	0.309174	NS		20	569	414	47			-188	334		NatTC	uORF	Unknown
FDX1L	FDX1L-003	ACCACCTGGATCTCCTGCCT	UGAAG↓ACCAC	AGACC**	1	471	3'UTR		75	23	5	6	2	4		3.15528	4.02975		1.73449	2.8703	4.59519		0.72669	1.40561	NS		18	192	504	45			279	426		NatTC	dEJ,uORF	dEJ
FDX1L	FDX1L-004	ACCACCTGGATCTCCTGCCT	UGAAG↓ACCAC	AGACC**	1	468	3'UTR		75	23	5	6	2	4		3.15528	4.02975		4.2252	2.5032	3.1667		-0.755246	-0.416039	NS		15	189	501	42			279	426		NatTC	dEJ,uORF	dEJ
FIS1	FIS1-001	TACGTCCGCGGGTTGCTGCA	UAAAG↓UACGU	AGUAC*	1	358	CDS		43	39	21	8	11	14		1.49957	1.7137		133.777	113.916	113.518		-0.23186	-0.236909	NS		82	538	442	46			-180	312		NatTC	uORF	Unknown
FIS1	FIS1-002ª	TACGTCCGCGGGTTGCTGCA	UAAAG↓UACGU	AGUAC*	1	215	3'UTR		43	39	21	8	11	14		1.49957	1.7137		1.64472	3.88343	3.67767		1.23949	1.16095	NS		72	210	299	36			5	179		NatTC	dEJ,uORF	dEJ
FIS1	FIS1-005	TACGTCCGCGGGTTGCTGCA	UAAAG↓UACGU	AGUAC*	1	521	CDS		43	39	21	8	11	14		1.49957	1.7137		2.08625	3.14416	11.4492		0.591763	2.45626	UPF1		409	586	605	151			-65	370		NatTC	uORF	Unknown
FOXO3	FOXO3-202ª	CATAGTCGATTCATGCGGGT	CACUG↓CAUAG	UGCAU**	2	138	5'UTR		37	81	2	5	1	10		4.07529	3.42321		1.73444	1.48661	1.53645		-0.222444	-0.174869	NS		150	1449	1544	109			-1311	29		uTC	dEJ,uORF	uORF
FTSJ2	FTSJ2-004ª	AGCTAGAAACGTAGCCTGAG	UUUUA↓AGCUA	UAAGC**	1	551	3'UTR		16	16	2	1	1	3		3.41504	3		25.6465	27.7894	35.8815		0.115773	0.484478	NS		49	505	64	149			46	402		NatTC	uORF	Unknown
FXN	FXN-003ª	AACTGGGTGGAGATCTAGGA	UGUCA↓AACUG	CAAAC*	2	284	CDS		10	11	2	1	1	7		2.80735	1.39232		0.686087	2.5758	2.20097		1.90856	1.68168	NS		106	511	362	103			-227	181		uTC	uORF	uORF
FXN	FXN-004	AACTGGGTGGAGATCTAGGA	UGUCA↓AACUG	CAAAC*	2	425	CDS		10	11	2	1	1	7		2.80735	1.39232		4.4694	4.05325	4.7927		-0.141002	0.100757	NS		22	610	511				-185			NatTC		Unknown
FXN	FXN-005	AACTGGGTGGAGATCTAGGA	UGUCA↓AACUG	CAAAC*	2	96	CDS		10	11	2	1	1	7		2.80735	1.39232		8.145	11.0635	11.7246		0.441821	0.525552	NS		1	323	174				-227			NatTC		Unknown
GABARAPL1	GABARAPL1-009ª	ATCACCTGGTACCTGGTCGC	UUCUG↓AUCAC	UGAUC**	1	347	3'UTR		40	48	15	16	2	9		1.50524	3		0.807561	5.3991	5.33788		2.74108	2.72462	SMG6 and UPF1		209	338	551				9			NatTC	dEJ	dEJ	yes
GABARAPL1	GABARAPL1-015	ATCACCTGGTACCTGGTCGC	UUCUG↓AUCAC	UGAUC**	1	256	5'UTR		40	48	15	16	2	9		1.50524	3		19.9053	30.7755	36.8045		0.62863	0.88673	UPF1		552	580	569	103			-324	153		uTC	uORF	uORF
GADD45A	GADD45A-001ª	CACTGAAGTTTTTGAAATAC	AAUUG↓CACUG	UGCAC**	2	966	3'UTR		116	33	1	1	8	5		6.21917	3.51873		24.7828	17.5818	28.0005		-0.495256	0.176113	NS		435	930	818	318			36	648		NatTC	uORF	Unknown
GADD45A	GADD45A-003	CACTGAAGTTTTTGAAATAC	AAUUG↓CACUG	UGCAC**	2	724	3'UTR		116	33	1	1	8	5		6.21917	3.51873		21.4152	14.5215	23.276		-0.560445	0.120208	NS		295	688	576				36			NatTC		Unknown
GDA	GDA-003	ACCCTCGGGCGTCTACAAAG	GUAAG↓ACCCU	AGACC**	1	532	3'UTR		43	51	14	6	15	23		2.23266	1.30666		1.19533	2.01511	2.69803		0.75345	1.1745	NS		1	528	686				4			NatTC	dEJ	dEJ
GDA	GDA-005ª	ACCCTCGGGCGTCTACAAAG	GUAAG↓ACCCU	AGACC**	1	1452	3'UTR		43	51	14	6	15	23		2.23266	1.30666		0.201982	2.29967	2.12616		3.50913	3.39595	SMG6 and UPF1		86	1448	1606				4			NatTC	dEJ	dEJ
GDA	GDA-203	ACCCTCGGGCGTCTACAAAG	GUAAG↓ACCCU	AGACC**	1	1483	3'UTR		43	51	14	6	15	23		2.23266	1.30666		0.479058	1.13042	0.480486		1.23859	0.00429406	NS		339	1479	1410	399			4	1084		NatTC	uORF	Unknown
GPX1	GPX1-001ª	CTTATCGAGAATGTGGCGTC	UACUA↓CUUAU	UACUU**	2	443	CDS		236	235	51	28	39	49		2.5758	2.42015		319.552	534.825	630.992		0.743016	0.981571	SMG6 and UPF1		323	932	574	227	467		-489	216	-24	SelCys	uORF,SelCys	SelCys
GPX1	GPX1-002	CTTATCGAGAATGTGGCGTC	UACUA↓CUUAU	UACUU**	2	126	CDS		236	235	51	28	39	49		2.5758	2.42015		83.3812	103.372	125.676		0.310051	0.591915	NS		6	300	0		150		-174		-24	SelCys	SelCys	SelCys
GSTT2B	GSTT2B-001	AGCTGTAAGTACCAGACGCC	ACCUG↓AGCUG	UGAGC**	2	278	CDS		40	24	14	10	11	16		1.41504	1.24511		2.9954	3.87774	5.8498		0.372467	0.965639	NS		56	788	580				-510			NatTC		Unknown
GSTT2B	GSTT2B-002ª	AGCTGTAAGTACCAGACGCC	ACCUG↓AGCUG	UGAGC**	2	245	CDS		40	24	14	10	11	16		1.41504	1.24511		2.97948	5.21821	5.50017		0.808494	0.884416	NS		23	713	505				-468			NatTC		Unknown
GTPBP1	GTPBP1-003ª	AGTATGGGCTGAGTGAAGCT	GACUG↓AGUAU	UGAGU**	1	198	CDS		26	32	9	6	7	21		1.95109	1.05063		11.3448	7.50864	11.0344		-0.595408	-0.040023	NS		128	583	369	206			-385	-8		uTC	uORF	uORF
GTPBP1	GTPBP1-004	AGTATGGGCTGAGTGAAGCT	GACUG↓AGUAU	UGAGU**	1	209	CDS		26	32	9	6	7	21		1.95109	1.05063		2.80073	6.44759	7.61745		1.20296	1.44351	UPF1		8	218	729				-9			NatTC	dEJ	dEJ	yes
GTPBP1	GTPBP1-005	AGTATGGGCTGAGTGAAGCT	GACUG↓AGUAU	UGAGU**	1	393	CDS		26	32	9	6	7	21		1.95109	1.05063		2.81519	2.39995	2.19695		-0.230228	-0.35773	NS		323	580	564	401			-187	-8		uTC	uORF	uORF
GTPBP1	GTPBP1-011	AGTATGGGCTGAGTGAAGCT	GACUG↓AGUAU	UGAGU**	1	459	CDS		26	32	9	6	7	21		1.95109	1.05063		0.812853	1.71364	0.988726		1.076	0.282576	NS		389	503	449	467			-44	-8		uTC	uORF	uORF
HDGF	HDGF-003	AGCTGTGTGGAAGAGCCTGA	AAAAG↓AGCUG	AGAGC**	1	452	CDS		62	33	20	10	14	13		1.66297	1.81497		16.3736	7.9765	14.1835		-1.03754	-0.207158	NS		86	854	849				-402			NatTC		Unknown
HDGF	HDGF-202ª	AGCTGTGTGGAAGAGCCTGA	AAAAG↓AGCUG	AGAGC**	1	277	CDS		62	33	20	10	14	13		1.66297	1.81497		69.7843	60.5911	104.134		-0.203797	0.577467	NS		55	679	674				-402			NatTC		Unknown
HILPDA	HILPDA-001	CCATATTTTGGAACACTGAC	ACUGG↓CCAUA	GGCCA	1	415	3'UTR		45	34	2	1	2	5		4.71882	3.49643		7.14812	6.94641	8.28744		-0.0412963	0.213363	NS		202	391	133				24			NatTC		Unknown
HILPDA	HILPDA-005ª	CCATATTTTGGAACACTGAC	ACUGG↓CCAUA	GGCCA	1	343	3'UTR		45	34	2	1	2	5		4.71882	3.49643		11.1748	10.2828	10.452		-0.120016	-0.09647	NS		130	319	61				24			NatTC		Unknown
HKR1	HKR1-206ª	GTTTCCTGACCTCTGACCCG	AUGUA↓GUUUC	UAGUU*	1	238	5'UTR		57	41	8	4	3	5		3.02975	3.61471		4.71882	4.73892	14.9766		0.00613217	1.66621	NS		1023	2181	516	235			-1943	3		uTC	uORF	uORF
HNRNPA2B1	HNRNPA2B1-201ª	AGCTTCTTCCTATTTGCCAT	UACUG↓AGCUU	UGAGC**	1	1010	3'UTR		116	84	44	35	43	46		1.34008	1.16812		182.893	218.185	199.786		0.254552	0.127456	NS		148	895	1031				115			NatTC	dEJ	dEJ	yes
HNRNPD	HNRNPD-005ª	AGCGGGAACTTCATTGCAGG	CCAAC↓AGCGG	ACAGC*	2	660	3'UTR		516	481	240	82	79	53		1.63053	2.91706		8.50478	28.4995	17.2886		1.74459	1.02348	SMG6 and UPF1		1	629	768				31			NatTC	dEJ	dEJ
HPS3	HPS3-003ª	AACTTTGTCAGAGAATAAAA	GCCUG↓AACUU	UGAAC**	1	2416	CDS		114	21	15	4	45	13		2.82889	1.21883		6.2484	10.8024	8.29581		0.789793	0.408896	NS		87	2604	2478				-188			NatTC		Unknown
HSPA8	HSPA8-002ª	CTCATTGAACTCGCCTGCAG	CCGGU↓CUCAU	GUCUC	2	200	5'UTR		2975	3719	1026	1405	982	1838		1.46132	1.24717		55.601	39.5404	36.3786		-0.491783	-0.612021	NS		278	1757	1664	359			-1557	-159		uTC	uORF	uORF
HSPA8	HSPA8-018	CTCATTGAACTCGCCTGCAG	CCGGU↓CUCAU	GUCUC	2	1	5'UTR		2975	3719	1026	1405	982	1838		1.46132	1.24717		331.941	307.206	301.871		-0.11172	-0.136995	NS		79	581	519				-580			NatTC		Unknown
HSPA8	HSPA8-019	CTCATTGAACTCGCCTGCAG	CCGGU↓CUCAU	GUCUC	2	1	5'UTR		2975	3719	1026	1405	982	1838		1.46132	1.24717		249.371	317.357	258.575		0.347813	0.0522891	NS		79	256	449				-255			NatTC	dEJ	dEJ
IER2	IER2-201ª	ACCGTCGGCCCGAGGGCGCA	GUCGA↓ACCGU	GAACC*	1	1042	3'UTR		114	1052	5	12	4	37		6.09989	4.8298		13.388	22.9524	26.3366		0.777705	0.976129	SMG6 and UPF1		329	998	85	166			44	876		NatTC	uORF	Unknown
IFRD1	IFRD1-001	AGCTCCGACTCTGGGCGGCA	CGCUA↓AGCUC	UAAGC**	1	437	5'UTR		592	473	18	11	10	64		5.19866	3.84718		3.48137	4.78958	6.68626		0.460244	0.941544	NS		471	1824	1736	265			-1387	172		uTC	uORF	uORF
IFRD1	IFRD1-002ª	AGCTCCGACTCTGGGCGGCA	CGCUA↓AGCUC	UAAGC**	1	228	5'UTR		592	473	18	11	10	64		5.19866	3.84718		21.085	56.8722	49.6508		1.43151	1.2356	SMG6 and UPF1		262	1615	1527	215			-1387	13		uTC	uORF	uORF
IFRD1	IFRD1-006	AGCTCCGACTCTGGGCGGCA	CGCUA↓AGCUC	UAAGC**	1	350	5'UTR		592	473	18	11	10	64		5.19866	3.84718		2.52858	11.6957	11.3897		2.20958	2.17133	SMG6 and UPF1		384	568	477	337			-218	13		uTC	uORF	uORF
IFRD1	IFRD1-007	AGCTCCGACTCTGGGCGGCA	CGCUA↓AGCUC	UAAGC**	1	343	5'UTR		592	473	18	11	10	64		5.19866	3.84718		19.5685	40.4787	46.6147		1.04863	1.25225	UPF1		377	427	195	308			-84	35		uTC	uORF	uORF
IGHMBP2	IGHMBP2-006ª	TACGATGCTGCTAATGAGGG	GCCUG↓UACGA	UGUAC*	1	166	3'UTR		8	32	1	5	1	16		2.73697	1.23447		9.87003	10.9284	15.7557		0.146956	0.674747	NS		63	150	439				16			NatTC	dEJ	dEJ	yes
IL18	IL18-001	ATTAAAATTTCATGCCGGGC	UAGCU↓AUUAA	CUAUU	1	805	3'UTR		13	37	2	6	1	8		2.64386	2.47393		23.1218	12.9426	13.912		-0.837126	-0.732924	NS		221	800	580				5			NatTC		Unknown
IL18	IL18-003ª	ATTAAAATTTCATGCCGGGC	UAGCU↓AUUAA	CUAUU	1	750	3'UTR		13	37	2	6	1	8		2.64386	2.47393		42.5907	36.662	29.4865		-0.216253	-0.530484	NS		178	745	525				5			NatTC		Unknown
IMP4	IMP4-014ª	CTTGGAACTCAGGATGGGGC	AUGGA↓CUUGG	GACUU*	1	872	3'UTR		76	45	12	10	9	16		2.45943	2.27501		0.912738	3.18001	2.29198		1.80076	1.32832	NS		1	840	729				32			NatTC		Unknown
IP6K2	IP6K2-004ª	ATCACAGTAACCCATAGTCC	UCUUG↓AUCAC	UGAUC**	1	387	3'UTR		145	86	16	7	24	29		3.32819	2.12383		2.64166	5.63732	7.0318		1.09356	1.41245	UPF1		175	385	507				2			NatTC	dEJ	dEJ
IP6K2	IP6K2-019	ATCACAGTAACCCATAGTCC	UCUUG↓AUCAC	UGAUC**	1	572	3'UTR		145	86	16	7	24	29		3.32819	2.12383		1.09033	2.38968	2.63906		1.13205	1.27526	NS		186	570	684	179			2	393		NatTC	dEJ,uORF	dEJ
IP6K2	IP6K2-020	ATCACAGTAACCCATAGTCC	UCUUG↓AUCAC	UGAUC**	1	655	3'UTR		145	86	16	7	24	29		3.32819	2.12383		0.878113	1.05844	0.742315		0.269461	-0.242375	NS		178	568	50				87			NatTC		Unknown
IPPK	IPPK-003ª	CTTACAAATAGATGGGCCTT	AAAAC↓CUUAC	ACCUU*	1	175	CDS		15	19	1	1	4	10		4.08746	1.28011		7.73786	8.71178	12.2882		0.171033	0.667267	NS		86	575	351				-400			NatTC		Unknown
IQCB1	IQCB1-001	CTCCTTGGCGAGGACTCCAA	AUUUG↓CUCCU	UGCUC**	1	1540	CDS		182	370	44	74	41	104		2.22588	1.92862		1.70026	2.97724	3.90046		0.80822	1.19789	UPF1		216	2010	1782	130			-470	1410		NatTC	uORF	Unknown
IQCB1	IQCB1-002ª	CTCCTTGGCGAGGACTCCAA	AUUUG↓CUCCU	UGCUC**	1	1430	3'UTR		182	370	44	74	41	104		2.22588	1.92862		0.657104	1.06001	2.46148		0.689884	1.90533	UPF1		216	1125	1672	130			305	1300		NatTC	dEJ,uORF	dEJ
IQCB1	IQCB1-003	CTCCTTGGCGAGGACTCCAA	AUUUG↓CUCCU	UGCUC**	1	1096	CDS		182	370	44	74	41	104		2.22588	1.92862		12.7208	9.98243	16.4544		-0.349726	0.371284	NS		171	1566	1338	85			-470	1011		NatTC	uORF	Unknown
IQCJ-SCHIP1	IQCJ-SCHIP1-002	TACCAGCTGTAGCAAAAGTG	AUUUA↓UACCA	UAUAC*	1	1153	CDS		11	14	1	1	1	8		3.64386	1.47393		0.623841	1.62818	1.79094		1.38401	1.52147	NS		170	1778	1728	95			-625	1058		NatTC	uORF	Unknown
IQCJ-SCHIP1	IQCJ-SCHIP1-007ª	TACCAGCTGTAGCAAAAGTG	AUUUA↓UACCA	UAUAC*	1	207	CDS		11	14	1	1	1	8		3.64386	1.47393		3.65885	5.16676	5.88582		0.49787	0.685853	NS		67	832	782	262			-625	-55		uTC	uORF	uORF
IQCJ-SCHIP1	IQCJ-SCHIP1-012	TACCAGCTGTAGCAAAAGTG	AUUUA↓UACCA	UAUAC*	1	114	CDS		11	14	1	1	1	8		3.64386	1.47393		3.82968	5.50473	6.33064		0.523448	0.725128	NS		1	299	249				-185			NatTC		Unknown
ITFG2	ITFG2-009ª	AGGATTCTTCTGAACCCCCA	GGUGA↓AGGAU	GAAGG	1	197	3'UTR		18	10	2	3	1	4		2.48543	2.48543		23.1505	19.095	18.1111		-0.277848	-0.354169	NS		1	170	231				27			NatTC	dEJ	dEJ
ITFG2	ITFG2-010	AGGATTCTTCTGAACCCCCA	GGUGA↓AGGAU	GAAGG	1	301	3'UTR		18	10	2	3	1	4		2.48543	2.48543		1.92664	2.36009	2.81322		0.292755	0.546135	NS		1	177	172				124			NatTC		Unknown
ITFG2	ITFG2-011	AGGATTCTTCTGAACCCCCA	GGUGA↓AGGAU	GAAGG	1	421	3'UTR		18	10	2	3	1	4		2.48543	2.48543		2.719	1.86881	2.566		-0.540956	-0.083555	NS		1	394	455				27			NatTC	dEJ	dEJ
ITGAE	ITGAE-201ª	AACTGCAGATCCTTGGTGAA	AACUG↓AACUG	UGAAC**	1	3356	CDS		168	64	17	8	12	11		3.21412	3.33442		1.56646	5.85735	8.16022		1.90274	2.3811	SMG6 and UPF1		100	3637	3543				-281			NatTC		Unknown
JTB	JTB-006ª	GTCCCACAGGATATGTAGAG	GUGUG↓GUCCC	UGGUC*	1	306	CDS		73	62	15	17	13	25		2.07682	1.82889		44.1734	77.2716	89.7083		0.80676	1.02206	UPF1		170	518	366	273			-212	33		uTC	uORF	uORF
JUN	JUN-001ª	ACCGTCGGGGGCTGAGGGGC	GAGAG↓ACCGU	AGACC**	1	2046	3'UTR		24	69	1	2	1	4		4.9542	4.21723		1.72266	1.81407	4.37667		0.0745921	1.3452	UPF1		1044	2037	0	18			9	2028		NatTC	uORF	Unknown
KIF20A	KIF20A-001	ACCACCACCCTCAGCCAAGC	UUAGA↓ACCAC	GAACC*	2	2380	CDS		111	33	27	11	28	19		1.922	1.61534		1.65118	3.98485	1.72322		1.27103	0.0616095	SMG6		227	2897	2581				-517			NatTC		Unknown
KIF20A	KIF20A-002	ACCACCACCCTCAGCCAAGC	UUAGA↓ACCAC	GAACC*	2	2164	CDS		111	33	27	11	28	19		1.922	1.61534		37.0239	36.2863	28.9405		-0.0290319	-0.355367	NS		65	2681	2365				-517			NatTC		Unknown
KIF20A	KIF20A-007ª	ACCACCACCCTCAGCCAAGC	UUAGA↓ACCAC	GAACC*	2	251	3'UTR		111	33	27	11	28	19		1.922	1.61534		53.516	42.8037	29.1456		-0.322235	-0.876692	UPF1		1	247	452				4			NatTC	dEJ	dEJ
LETMD1	LETMD1-202ª	AACCATGGAGCGGATGGCAT	GAAUG↓AACCA	UGAAC**	1	803	CDS		48	45	6	6	3	6		2.9542	3.36923		1.13103	4.75149	8.48485		2.07074	2.90725	SMG6 and UPF1		19	838	873				-35			NatTC		Unknown
LETMD1	LETMD1-009ª	GGTGTCGAACTTGGCTGGGA	AGAUA↓GGUGU	UAGGU*	1	487	3'UTR		415	395	150	77	86	78		1.83523	2.30423		0.290742	5.55997	16.0848		4.25727	5.78981	SMG6 and UPF1		14	479	537				8			NatTC	dEJ	dEJ
LETMD1	LETMD1-027	GGTGTCGAACTTGGCTGGGA	AGAUA↓GGUGU	UAGGU*	1	499	CDS		415	395	150	77	86	78		1.83523	2.30423		3.13774	9.2926	7.31915		1.56636	1.22195	SMG6		273	599	549	240			-100	259		NatTC	uORF	Unknown
LETMD1	LETMD1-029	GGTGTCGAACTTGGCTGGGA	AGAUA↓GGUGU	UAGGU*	1	341	3'UTR		415	395	150	77	86	78		1.83523	2.30423		2.04134	3.27972	3.00606		0.684056	0.558357	NS		20	149	391				192			NatTC	dEJ	dEJ
LETMD1	LETMD1-201	GGTGTCGAACTTGGCTGGGA	AGAUA↓GGUGU	UAGGU*	1	793	3'UTR		415	395	150	77	86	78		1.83523	2.30423		0.28583	1.0777	0.727173		1.91473	1.34714	NS		31	328	843				465			NatTC	dEJ	dEJ
LGALS1	LGALS1-005ª	ACCTGGGCAAAGACAGCAAC	GCUGA↓ACCUG	GAACC*	1	133	3'UTR		227	85	78	38	80	54		1.42742	1.21931		162.037	215.996	107.629		0.414681	-0.590256	NS		16	130	293				3			NatTC	dEJ	dEJ	yes
LPIN1	LPIN1-203ª	CGTAAAATGTCCCAAGCAGC	CUCAG↓CGUAA	AGCGU**	1	2977	CDS		11	12	1	1	1	2		3.52356	2.9386		0.917631	2.09089	2.6037		1.18813	1.50458	UPF1		54	2979	2821	141			-2	2836		NatTC	uORF	Unknown
MAD2L2	MAD2L2-002	CCCAAACTGTCAGACTTTGG	UGAUG↓CCCAA	UGCCC**	1	793	3'UTR		84	54	7	3	5	13		3.7866	2.9386		13.3937	16.2757	15.7149		0.281165	0.230579	NS		93	765	725				28			NatTC		Unknown
MAD2L2	MAD2L2-201ª	CCCAAACTGTCAGACTTTGG	UGAUG↓CCCAA	UGCCC**	1	850	3'UTR		84	54	7	3	5	13		3.7866	2.9386		9.40398	14.5783	14.7059		0.632479	0.645052	NS		189	822	782	58			28	792		NatTC	uORF	Unknown
MARC1	MARC1-005ª	GATGGGTCAGAGACTGTCAT	AUGUU↓GAUGG	UUGAU	1	298	3'UTR		42	15	9	3	16	9		2.24793	1.18903		10.04	23.9477	15.5904		1.25413	0.634899	SMG6		1	297	369				1			NatTC	dEJ	dEJ
MBOAT7	MBOAT7-002ª	ACTATGAGACCATCCGCAAC	GUAUG↓ACUAU	UGACU**	1	1222	CDS		17	22	2	2	1	1		3.2854	4.2854		1.11104	1.82873	1.72792		0.718931	0.637126	NS		339	1371	1192				-149			NatTC		Unknown
MDH1	MDH1-010ª	GGTGTTTATGAAGCTCTGAA	AAGUU↓GGUGU	UUGGU	1	213	CDS		31	32	13	15	6	18		1.16993	1.39232		43.7639	132.179	113.838		1.59468	1.37917	SMG6 and UPF1		87	594	470				-381			NatTC		Unknown	yes
MECP2	MECP2-003	CTTTGATGTGACATGTGACT	UCCUG↓CUUUG	UGCUU**	1	93	CDS		18	11	2	1	1	2		3.27302	3.27302		4.22124	1.99983	2.73786		-1.07779	-0.624618	NS		1	101	703				-8			NatTC	dEJ	dEJ
MECP2	MECP2-005ª	CTTTGATGTGACATGTGACT	UCCUG↓CUUUG	UGCUU**	1	121	5'UTR		18	11	2	1	1	2		3.27302	3.27302		0.894921	2.70756	2.16171		1.59716	1.27234	NS		187	703	618	128			-582	-7		uTC	uORF	uORF
MECP2	MECP2-008	CTTTGATGTGACATGTGACT	UCCUG↓CUUUG	UGCUU**	1	199	5'UTR		18	11	2	1	1	2		3.27302	3.27302		11.0516	10.8384	12.3091		-0.0281035	0.15547	NS		265	412	290				-213			NatTC		Unknown
METTL14	METTL14-002ª	ACTTCGACCAAAATCGCCTC	GAGAG↓ACUUC	AGACU**	1	1305	CDS		23	16	1	1	1	5		4.2854	2.70044		1.79604	1.92318	3.18443		0.0986743	0.826216	NS		238	1492	1189	389			-187	916		NatTC	uORF	Unknown
MICA	MICA-202ª	ACCCTGGCTCATATCAAGGA	GGAUG↓ACCCU	UGACC**	1	334	CDS		127	200	22	36	53	91		2.49517	1.18322		11.6666	14.0836	15.8694		0.271632	0.443863	NS		40	1036	1067				-702			NatTC		Unknown	yes
MKRN2	MKRN2-002	CACCTTTCTGGAGTGGAATC	UCAUG↓CACCU	UGCAC**	1	1154	CDS		15	16	4	5	3	10		1.78427	1.25376		3.36172	4.19738	6.37465		0.32029	0.923147	NS		65	1184	1048				-30			NatTC		Unknown
MKRN2	MKRN2-003ª	CACCTTTCTGGAGTGGAATC	UCAUG↓CACCU	UGCAC**	1	1274	CDS		15	16	4	5	3	10		1.78427	1.25376		1.10426	5.14056	3.2626		2.21885	1.56294	SMG6 and UPF1		62	1304	1168				-30			NatTC		Unknown
MLH3	MLH3-010ª	GTCTAAAAGGAACAAAGGGA	CACUG↓GUCUA	UGGUC*	1	390	3'UTR		22	23	2	2	6	9		3.49185	1.58496		2.14456	2.38062	2.18699		0.150656	0.0282649	NS		1	373	449				17			NatTC	dEJ	dEJ
MLST8	MLST8-018	CCCTGAGCCCGAGGTCTCCA	CUGAU↓CCCUG	AUCCC*	1	682	CDS		57	70	19	22	32	24		1.63113	1.18133		11.9889	11.2898	9.82405		-0.0866794	-0.287309	NS		185	790	757	135			-108	547		NatTC	uORF	Unknown
MLST8	MLST8-026ª	CCCTGAGCCCGAGGTCTCCA	CUGAU↓CCCUG	AUCCC*	1	525	3'UTR		57	70	19	22	32	24		1.63113	1.18133		39.6016	26.1041	30.8737		-0.601282	-0.35918	NS		104	497	600	54			28	471		NatTC	dEJ,uORF	dEJ	yes
MPDU1	MPDU1-202	CTTATTCCTGATGCTCCAGA	GAAGC↓CUUAU	GCCUU	1	318	CDS		22	17	6	1	8	6		2.47805	1.47805		9.74484	22.3159	20.429		1.19536	1.06791	NS		1	898	616				-580			NatTC		Unknown
MPDU1	MPDU1-203ª	CTTATTCCTGATGCTCCAGA	GAAGC↓CUUAU	GCCUU	1	373	CDS		22	17	6	1	8	6		2.47805	1.47805		12.8533	12.6761	13.4868		-0.0200279	0.0694093	NS		56	689	672	81			-316	292		uTC	uORF	uORF
MPPE1	MPPE1-002	ACCGATGACCCTGGAACTCC	CGCUG↓ACCGA	UGACC**	1	1389	3'UTR		77	52	20	12	9	16		2.01123	2.36737		0	1.8568	1.19914		16.5308	16.6248	SMG6 and UPF1		317	1337	1489	323			52	1066		NatTC	dEJ,uORF	dEJ	yes
MPPE1	MPPE1-202ª	ACCGATGACCCTGGAACTCC	CGCUG↓ACCGA	UGACC**	1	1235	3'UTR		77	52	20	12	9	16		2.01123	2.36737		4.64247	5.71655	4.15779		0.300252	-0.159076	NS		454	1183	1335	613			52	622		NatTC	dEJ,uORF	dEJ	yes
MRPL30	MRPL30-003ª	ACCTGTGGAGCAGAAAGCAC	CUGAA↓ACCUG	AAACC**	1	484	CDS		41	45	2	8	6	13		3.10434	2.17834		26.9732	29.0207	25.3823		0.105556	-0.0877039	NS		29	512	632				-28			NatTC	dEJ	dEJ
MRPS34	MRPS34-001	AGCGAGGCGCGGGAGATCGA	CUGAG↓AGCGA	AGAGC**	1	412	CDS		352	101	27	5	11	3		3.82337	5.01601		138.217	99.8713	89.7988		-0.468793	-0.622167	NS		37	691	400				-279			NatTC		Unknown	yes
MRPS34	MRPS34-002	AGCGAGGCGCGGGAGATCGA	CUGAG↓AGCGA	AGAGC**	1	428	CDS		352	101	27	5	11	3		3.82337	5.01601		18.3291	17.0341	16.0816		-0.10571	-0.188725	NS		32	707	395				-279			NatTC		Unknown	yes
MRPS34	MRPS34-003	AGCGAGGCGCGGGAGATCGA	CUGAG↓AGCGA	AGAGC**	1	391	3'UTR		352	101	27	5	11	3		3.82337	5.01601		4.48681	1.76143	2.08062		-1.34894	-1.10868	NS		1	278	246				113			NatTC		Unknown
MRPS34	MRPS34-004ª	AGCGAGGCGCGGGAGATCGA	CUGAG↓AGCGA	AGAGC**	1	397	3'UTR		352	101	27	5	11	3		3.82337	5.01601		19.9155	28.2017	33.6278		0.50189	0.755763	NS		18	393	385				4			NatTC		Unknown	yes
MTX1	MTX1-002	GACACCAAGAACTACGTGGA	GGAUA↓GACAC	UAGAC*	1	705	CDS		148	98	37	26	59	48		1.96523	1.20105		2.2491	4.57089	5.79338		1.02313	1.36506	UPF1		9	1314	1101				-609			NatTC		Unknown
MTX1	MTX1-003ª	GACACCAAGAACTACGTGGA	GGAUA↓GACAC	UAGAC*	1	377	CDS		148	98	37	26	59	48		1.96523	1.20105		15.0499	17.6702	12.3736		0.231564	-0.282489	NS		1	944	773				-567			NatTC		Unknown	yes
MUDENG	MUDENG-003	CTTAACCATGGCGCAGCGGG	ACUGA↓CUUAA	GACUU*	1	253	5'UTR		22	12	4	1	3	1		2.76553	3.08746		1.32479	1.53626	1.20292		0.213659	-0.139223	NS		260	1772	1691	249			-1519	4		uTC	uORF	uORF
MUDENG	MUDENG-005ª	CTTAACCATGGCGCAGCGGG	ACUGA↓CUUAA	GACUU*	1	283	5'UTR		22	12	4	1	3	1		2.76553	3.08746		3.45351	5.36581	6.31977		0.635733	0.871809	NS		290	404	731	279			-121	4		uTC	dEJ,uORF	uORF
N6AMT1	N6AMT1-002	CCCAGAACTACTGGAAACTG	GUGUG↓CCCAG	UGCCC**	1	601	3'UTR		58	24	6	1	9	7		3.5502	2.35755		1.24775	1.67684	1.22633		0.426416	-0.0249816	NS		27	585	480	123			16	478		NatTC	uORF	Unknown	yes
N6AMT1	N6AMT1-003ª	CCCAGAACTACTGGAAACTG	GUGUG↓CCCAG	UGCCC**	1	685	3'UTR		58	24	6	1	9	7		3.5502	2.35755		1.11537	6.4777	3.115		2.53796	1.48171	SMG6 and UPF1		27	669	744	123			16	562		NatTC	dEJ,uORF	dEJ	yes
NFKBIB	NFKBIB-201ª	AGTACATGGACCTGCAGAAT	CACUG↓AGUAC	UGAGU**	1	312	CDS		34	21	1	1	2	3		4.78136	3.45943		6.18974	7.37765	9.86989		0.253283	0.673155	NS		59	1127	1027				-815			NatTC		Unknown
NMNAT1	NMNAT1-005ª	ACTGGGGAAAGAAGTTGTGA	UAAUA↓ACUGG	UAACU**	1	1048	3'UTR		22	12	1	1	1	1		4.08746	4.08746		7.71934	7.552	7.1557		-0.0316187	-0.109385	NS		144	981	1162	77			67	971		NatTC	dEJ,uORF	dEJ
NOL3	NOL3-011ª	ACCCTCCATGCCCAGGCCAC	CUAUG↓ACCCU	UGACC**	1	543	CDS		29	47	4	3	1	7		3.44057	3.24793		0.117932	1.9551	2.01037		4.05122	4.09143	NS		227	640	521	381			-97	162		NatTC	uORF	Unknown
NOP16	NOP16-005ª	AGACCTGGAGGCAGAAGCCA	CUGAA↓UGACC	AAUGA	1	367	3'UTR		49	54	13	14	11	15		1.93161	1.98606		29.1833	36.5509	45.047		0.324764	0.626288	NS		49	334	475				33			NatTC	dEJ	dEJ	yes
NOP16	NOP16-202	AGACCTGGAGGCAGAAGCCA	CUGAA↓UGACC	AAUGA	1	352	CDS		49	54	13	14	11	15		1.93161	1.98606		10.1537	22.729	18.3223		1.16253	0.851595	SMG6		68	761	649				-409			NatTC		Unknown	yes
NUBP2	NUBP2-008	ACCTTCTGTAGGAAGACGGG	AGCUG↓ACCUU	UGACC**	1	744	CDS		78	41	25	18	12	10		1.46855	2.43539		3.71795	4.53893	2.8097		0.287845	-0.404091	NS		402	1035	891	558			-291	186		uTC	uORF	uORF	yes
NUBP2	NUBP2-011ª	ACCTTCTGTAGGAAGACGGG	AGCUG↓ACCUU	UGACC**	1	721	CDS		78	41	25	18	12	10		1.46855	2.43539		0.5697	2.27719	2.9141		1.99898	2.35478	UPF1		379	809	798	535			-88	186		NatTC	uORF	Unknown
NUBP2	NUBP2-014	ACCTTCTGTAGGAAGACGGG	AGCUG↓ACCUU	UGACC**	1	813	CDS		78	41	25	18	12	10		1.46855	2.43539		1.59229	2.13657	1.92084		0.424193	0.270634	NS		27	837	779				-24			NatTC		Unknown	yes
NUBP2	NUBP2-015	ACCTTCTGTAGGAAGACGGG	AGCUG↓ACCUU	UGACC**	1	346	3'UTR		78	41	25	18	12	10		1.46855	2.43539		5.00755	10.7077	14.0636		1.09647	1.48979	UPF1		23	161	470				185			NatTC	dEJ	dEJ	yes
NUBP2	NUBP2-016	ACCTTCTGTAGGAAGACGGG	AGCUG↓ACCUU	UGACC**	1	537	CDS		78	41	25	18	12	10		1.46855	2.43539		1.79146	2.50994	1.80864		0.486517	0.0137694	NS		15	768	770				-231			NatTC		Unknown	yes
NUDT16L1	NUDT16L1-001	CTCAACATGATGCCCGAGGA	AGGUG↓CUCAA	UGCUC**	1	571	CDS		247	273	13	14	36	60		4.26748	2.43741		5.4272	9.22597	14.2258		0.765493	1.39023	UPF1		34	667	447				-96			NatTC		Unknown	yes
NUDT16L1	NUDT16L1-003ª	CTCAACATGATGCCCGAGGA	AGGUG↓CUCAA	UGCUC**	1	628	3'UTR		247	273	13	14	36	60		4.26748	2.43741		0.809878	2.88185	1.13085		1.83122	0.481631	SMG6		21	597	504				31			NatTC		Unknown	yes
NUDT5	NUDT5-002	GGTTGTTTTGGTAGGCTCTT	UUUUG↓GGUUG	UGGGU*	1	661	3'UTR		75	186	15	31	20	103		2.50434	1.08539		1.80884	1.6052	1.72509		-0.172312	-0.0683932	NS		95	635	581				26			NatTC		Unknown	yes
NUDT5	NUDT5-008ª	GGTTGTTTTGGTAGGCTCTT	UUUUG↓GGUUG	UGGGU*	1	436	3'UTR		75	186	15	31	20	103		2.50434	1.08539		24.7882	30.7584	24.3916		0.311327	-0.0232691	NS		1	410	548				26			NatTC	dEJ	dEJ
NUP85	NUP85-204ª	AGTTGATGCGGTGTCTGGAG	UUAUG↓AGUUG	UGAGU**	1	1673	CDS		133	126	25	14	26	49		2.73141	1.78799		0.874839	1.38928	0.605472		0.667248	-0.530957	NS		1069	1846	1746	965			-173	708		NatTC	uORF	Unknown
ORAOV1	ORAOV1-004	AACAGAGACCGAACGTCGAG	GGAUG↓AACAG	UGAAC**	1	334	3'UTR		36	62	14	13	11	22		1.85982	1.57032		0.192242	2.06958	5.87242		3.42834	4.93296	SMG6 and UPF1		85	319	252				15			NatTC		Unknown	yes
ORAOV1	ORAOV1-009	AACAGAGACCGAACGTCGAG	GGAUG↓AACAG	UGAAC**	1	509	3'UTR		36	62	14	13	11	22		1.85982	1.57032		3.40643	3.04255	9.38378		-0.16298	1.46191	UPF1		83	494	536				15			NatTC		Unknown
ORAOV1	ORAOV1-010ª	AACAGAGACCGAACGTCGAG	GGAUG↓AACAG	UGAAC**	1	200	3'UTR		36	62	14	13	11	22		1.85982	1.57032		1.36884	4.2361	7.44718		1.62978	2.44374	SMG6 and UPF1		1	185	227				15			NatTC		Unknown
OSGIN1	OSGIN1-002ª	CCCTGAGAGGACAGAGATGA	CCAGG↓CCCUG	GGCCC*	1	1644	3'UTR		54	25	1	1	1	1		5.30378	5.30378		1.57361	2.16056	4.06172		0.457327	1.36801	UPF1		182	1613	669	74			31	1570		NatTC	uORF	Unknown
PGS1	PGS1-202ª	ATCAAGAACTTCTTCTGAGG	CACUG↓AUCAA	UGAUC**	1	1542	CDS		29	15	6	2	6	7		2.45943	1.75899		2.83948	8.84364	8.14722		1.63901	1.52068	SMG6 and UPF1		294	1557	1619	256			-15	1286		NatTC	dEJ,uORF	dEJ
PHB2	PHB2-008ª	GTCACCAAGAACTCCACCCC	GCCUA↓GUCAC	UAGUC*	1	531	3'UTR		39	35	6	9	5	20		2.30256	1.5656		3.45598	3.48254	4.1077		0.0110451	0.249236	NS		209	470	497	36			61	495		NatTC	uORF	Unknown
PHLDA3	PHLDA3-001	TGCTACCCACCACCTCAGTG	CUUCA↓UGCUA	CAUGC	1	810	3'UTR		32	25	1	1	2	2		4.83289	3.83289		10.5459	14.1045	14.033		0.419473	0.412141	NS		399	780	844				30			NatTC	dEJ	dEJ
PHLDA3	PHLDA3-002ª	TGCTACCCACCACCTCAGTG	CUUCA↓UGCUA	CAUGC	1	641	3'UTR		32	25	1	1	2	2		4.83289	3.83289		12.2574	21.0843	20.8868		0.782516	0.768938	NS		230	611	675	75			30	566		NatTC	dEJ,uORF	dEJ
PIGF	PIGF-007ª	CCTGTGTTATCAAGAAAGCT	AGCGG↓CCUGU	GGCCU*	1	190	3'UTR		20	19	3	1	4	9		3.2854	1.58496		7.67134	21.2312	15.1634		1.46864	0.983043	SMG6		1	172	279				18			NatTC	dEJ	dEJ
PITHD1	PITHD1-001	ACTGTACAAGAATATTCCAC	AUGAG↓ACUGU	AGACU**	0	429	CDS		79	98	12	16	14	29		2.66025	2.04134		28.7511	52.205	75.6172		0.860571	1.3951	SMG6 and UPF1		112	745	645				-316			NatTC		Unknown	yes
PITHD1	PITHD1-003ª	ACTGTACAAGAATATTCCAC	AUGAG↓ACUGU	AGACU**	0	583	CDS		79	98	12	16	14	29		2.66025	2.04134		15.4372	14.0366	14.5956		-0.137218	-0.0808776	NS		545	752	690	542			-169	41		uTC	uORF	uORF
PLA2G15	PLA2G15-009ª	ACAAGCCGACAGTGGTGCAC	GCUGG↓ACAAG	GGACA	1	221	CDS		11	23	6	5	1	10		1.62803	1.62803		1.44438	3.70996	5.28147		1.36095	1.87049	NS		55	370	338				-149			NatTC		Unknown
PLA2G15	PLA2G15-014	ACAAGCCGACAGTGGTGCAC	GCUGG↓ACAAG	GGACA	1	212	CDS		11	23	6	5	1	10		1.62803	1.62803		2.16703	1.41106	2.68639		-0.61894	0.30995	NS		46	770	743				-558			NatTC		Unknown
PMM2	PMM2-011ª	ATCAACTACTGTCTGAGCTA	AUUUA↓AUCAA	UAAUC**	1	468	3'UTR		41	36	5	2	12	20		3.45943	1.26679		12.5304	19.0481	20.3224		0.604215	0.697638	NS		42	315	517				153			NatTC	dEJ	dEJ	yes
PMM2	PMM2-005	ATCTACGGAAAGAGTTTGCT	AGCAG↓AUCUA	AGAUC**	1	243	CDS		123	51	35	8	33	30		2.01668	1.46566		3.9646	2.82462	4.63435		-0.489119	0.225192	NS		34	304	403				-61			NatTC	dEJ	dEJ	yes
PMM2	PMM2-014ª	ATCTACGGAAAGAGTTTGCT	AGCAG↓AUCUA	AGAUC**	1	446	3'UTR		123	51	35	8	33	30		2.01668	1.46566		43.4025	38.7195	56.1576		-0.164718	0.371703	NS		1	425	490				21			NatTC	dEJ	dEJ
PMM2	PMM2-016	ATCTACGGAAAGAGTTTGCT	AGCAG↓AUCUA	AGAUC**	1	347	3'UTR		123	51	35	8	33	30		2.01668	1.46566		7.32924	9.85924	15.2991		0.427813	1.06171	NS		46	244	507				103			NatTC	dEJ	dEJ	yes
POLB	POLB-002ª	ACCATCATCAGCGAATTGGG	AUUGA↓ACCAU	GAACC*	1	506	5'UTR		48	20	16	6	8	8		1.62803	2.08746		11.4712	15.0259	15.6389		0.389435	0.447123	NS		571	723	658	502			-217	4		uTC	uORF	uORF
POLB	POLB-005	ACCATCATCAGCGAATTGGG	AUUGA↓ACCAU	GAACC*	1	646	CDS		48	20	16	6	8	8		1.62803	2.08746		0.200536	5.07686	4.48938		4.662	4.48458	SMG6 and UPF1		144	981	956				-335			NatTC		Unknown
POLB	POLB-007	ACCATCATCAGCGAATTGGG	AUUGA↓ACCAU	GAACC*	1	138	3'UTR		48	20	16	6	8	8		1.62803	2.08746		5.38218	13.1697	11.4452		1.29096	1.08848	SMG6		1	88	513				50			NatTC	dEJ	dEJ
POLB	POLB-008	ACCATCATCAGCGAATTGGG	AUUGA↓ACCAU	GAACC*	1	189	CDS		48	20	16	6	8	8		1.62803	2.08746		0.38884	1.97965	1.95708		2.348	2.33145	NS		1	710	617				-521			NatTC		Unknown
POLB	POLB-014	ACCATCATCAGCGAATTGGG	AUUGA↓ACCAU	GAACC*	1	351	3'UTR		48	20	16	6	8	8		1.62803	2.08746		0.756245	4.15997	1.21391		2.45965	0.682736	SMG6		21	147	661				204			NatTC	dEJ	dEJ
POLB	POLB-015	ACCATCATCAGCGAATTGGG	AUUGA↓ACCAU	GAACC*	1	516	CDS		48	20	16	6	8	8		1.62803	2.08746		0	1.08341	1.28668		15.7535	16.7265	SMG6 and UPF1		119	698	1138				-182			NatTC	dEJ	dEJ
POLB	POLB-017	ACCATCATCAGCGAATTGGG	AUUGA↓ACCAU	GAACC*	1	616	CDS		48	20	16	6	8	8		1.62803	2.08746		18.072	14.7923	17.6356		-0.28891	-0.0352655	NS		561	673	640	571			-57	45		uTC	uORF	uORF
POLB	POLB-201	ACCATCATCAGCGAATTGGG	AUUGA↓ACCAU	GAACC*	1	287	5'UTR		48	20	16	6	8	8		1.62803	2.08746		6.2779	2.86008	4.56726		-1.13423	-0.458953	NS		352	895	802	283			-608	4		uTC	uORF	uORF
POLL	POLL-002	CTTGTGCCTTCAGGAGAGGA	CUGAG↓CUUGU	AGCUU**	1	397	CDS		11	11	2	1	1	1		2.87447	3.45943		2.07584	2.27121	1.83753		0.129766	-0.175927	NS		50	853	622				-456			NatTC		Unknown	yes
POLL	POLL-003ª	CTTGTGCCTTCAGGAGAGGA	CUGAG↓CUUGU	AGCUU**	1	312	CDS		11	11	2	1	1	1		2.87447	3.45943		0.3036	2.92684	1.51225		3.2691	2.31645	NS		229	681	374	292			-369	20		uTC	uORF	uORF
POLL	POLL-015	CTTGTGCCTTCAGGAGAGGA	CUGAG↓CUUGU	AGCUU**	1	805	CDS		11	11	2	1	1	1		2.87447	3.45943		1.94576	1.52528	1.67963		-0.35126	-0.21219	NS		458	1020	867	334			-215	471		NatTC	uORF	Unknown	yes
POLR2H	POLR2H-002ª	CCCGGCCTCTGAAGAGGGCG	CGGAA↓CCCGG	AACCC**	1	451	5'UTR		62	65	22	19	4	9		1.63113	3.28824		2.57911	6.26499	9.04627		1.28044	1.81045	UPF1		802	834	424	547			-383	-96		uTC	uORF	uORF
POMZP3	POMZP3-002	CCAGATCGGTTTGTAATAAC	CUUUA↓CCAGA	UACCA*	2	550	5'UTR		279	630	106	235	49	198		1.41451	1.87977		7.77256	6.54397	13.09		-0.248224	0.752003	NS		685	1030	1029				-480			NatTC		Unknown
POMZP3	POMZP3-003ª	CCAGATCGGTTTGTAATAAC	CUUUA↓CCAGA	UACCA*	2	571	5'UTR		279	630	106	235	49	198		1.41451	1.87977		1.01808	3.65555	4.00609		1.84424	1.97634	SMG6 and UPF1		706	1168	1399	330			-597	241		uTC	dEJ,uORF	uORF
PPIE	PPIE-011ª	AGCTTTTTGGACGTACAATT	AUCUG↓AGCUU	UGAGC**	1	311	3'UTR		61	45	13	9	13	25		2.26849	1.47999		14.4938	19.7515	31.959		0.446526	1.14079	UPF1		1	112	607				199			NatTC	dEJ	dEJ	yes
PPP1R15A	PPP1R15A-201ª	CATGGCCCCAGGCCAAGCAC	AGACA↓CAUGG	CACAU*	1	269	5'UTR		17	67	1	1	1	27		5.39232	1.58496		1.93621	4.61741	7.05895		1.25385	1.86622	SMG6 and UPF1		270	2292	1934	240			-2023	29		uTC	uORF	uORF
PPP1R15B	PPP1R15B-201ª	AATGTCCAGACTCGGTACAG	AAGUG↓AAUGU	UGAAU**	1	1816	CDS		45	70	7	7	5	10		3.03814	2.9386		29.5627	20.6596	20.7308		-0.516966	-0.512002	NS		234	2103	1883	151			-287	1665		NatTC	uORF	Unknown
PQLC2	PQLC2-007ª	TACTTTTACTACAAGTTCAG	CGCUG↓UACUU	UGUAC*	1	61	CDS		15	21	2	4	1	5		2.58496	2.58496		0.922493	1.69889	4.47346		0.880983	2.27778	UPF1		1	382	333				-321			NatTC		Unknown
PRC1	PRC1-012	AATTGTGTTCAGTTCTGTTA	UGUUA↓AAUUG	UAAAU**	1	226	3'UTR		29	37	1	1	1	5		5.04439	3.45943		7.29556	15.0357	14.7967		1.0433	1.02018	SMG6 and UPF1		1	139	124				87			NatTC		Unknown
PRC1	PRC1-013ª	AATTGTGTTCAGTTCTGTTA	UGUUA↓AAUUG	UAAAU**	1	743	3'UTR		29	37	1	1	1	5		5.04439	3.45943		8.69769	10.4803	11.5896		0.268976	0.414127	NS		42	714	641				29			NatTC		Unknown
PRR14	PRR14-008ª	ACCCCCCGCTGAGGGCTTCA	CCUAG↓ACCCC	AGACC**	0	620	CDS		39	25	22	9	4	5		1.0458	2.83007		21.5834	12.4615	11.5725		-0.792444	-0.899222	UPF1		129	854	786				-234			NatTC		Unknown
PSMD9	PSMD9-005ª	AGCCGCTGGTGGACTGTGAG	GAACG↓AGCCG	CGAGC*	1	234	CDS		67	105	26	21	7	29		1.87168	2.25634		35.5305	28.8962	33.8037		-0.298178	-0.0718768	NS		74	532	314				-298			NatTC		Unknown
PSMG3	PSMG3-001ª	ATTAAAGCTGCCACTGCAGA	CCUAA↓AUUAA	AAAUU**	1	627	5'UTR		159	69	27	4	11	5		2.87869	3.83289		5.0389	10.931	8.64424		1.11724	0.77863	SMG6		655	1021	870	273			-394	354		uTC	uORF	uORF
PXDN	PXDN-009ª	GTCTGCTGTGCCATCGTGAG	AGUUU↓GUCUG	UUGUC	1	485	3'UTR		24	44	14	13	7	13		1.33258	1.76553		27.9897	20.2602	15.3673		-0.466248	-0.865032	UPF1		1	227	339				258			NatTC	dEJ	dEJ
PYCR1	PYCR1-201	ACCATCCTGGACAAGGTGAA	AGAAG↓ACCAU	AGACC**	2	1131	CDS		181	130	10	6	20	22		4.28077	2.88845		16.2056	23.7463	36.18		0.55121	1.1587	UPF1		279	1236	1075				-105			NatTC		Unknown
PYCR1	PYCR1-203ª	ACCATCCTGGACAAGGTGAA	AGAAG↓ACCAU	AGACC**	2	960	CDS		181	130	10	6	20	22		4.28077	2.88845		56.8671	54.5057	64.839		-0.0611871	0.189268	NS		27	1065	904				-105			NatTC		Unknown
QDPR	QDPR-002	AACAGGAAATCAATGCCTGA	CGAUG↓AACAG	UGAAC**	1	507	CDS		198	312	14	24	15	45		3.74643	3.08746		8.91714	13.3389	13.8239		0.580987	0.632512	NS		33	672	568				-165			NatTC		Unknown	yes
QDPR	QDPR-003ª	AACAGGAAATCAATGCCTGA	CGAUG↓AACAG	UGAAC**	1	474	3'UTR		198	312	14	24	15	45		3.74643	3.08746		12.1439	16.1773	19.2757		0.413739	0.666551	NS		16	472	535				2			NatTC	dEJ	dEJ	yes
QDPR	QDPR-005	AACAGGAAATCAATGCCTGA	CGAUG↓AACAG	UGAAC**	1	653	3'UTR		198	312	14	24	15	45		3.74643	3.08746		3.41253	6.88039	7.55244		1.01165	1.1461	NS		153	261	714				392			NatTC	dEJ	dEJ
R3HCC1	R3HCC1-004ª	ATCTCTTGAGCAGCTTCTCC	UUUUG↓AUCUC	UGAUC**	1	289	5'UTR		32	19	2	1	7	8		4.08746	1.76553		3.3724	7.19928	5.98197		1.09408	0.826845	NS		672	779	358	261			-490	28		uTC	uORF	uORF
RABGEF1	RABGEF1-002ª	ACCAACAAGAAGACCCGCAA	AGAAA↓ACCAA	AAACC**	1	543	CDS		95	114	14	14	11	26		2.9	2.49791		7.91106	8.01304	8.11105		0.0184787	0.0360177	NS		273	1746	1349	273			-1203	270		uTC	uORF	uORF	yes
RABGEF1	RABGEF1-201	ACCAACAAGAAGACCCGCAA	AGAAA↓ACCAA	AAACC**	1	469	CDS		95	114	14	14	11	26		2.9	2.49791		7.06918	5.71434	6.78218		-0.306956	-0.0597938	NS		157	1672	1275	157			-1203	312		uTC	uORF	uORF
RAE1	RAE1-002ª	CCTCATCTCTGTACGAATTT	CUCUG↓CCUCA	UGCCU**	1	1296	3'UTR		157	130	2	2	6	11		6.16491	4.07744		2.62823	8.55866	11.9059		1.70329	2.17951	SMG6 and UPF1		144	1248	1163				48			NatTC		Unknown
RAET1G	RAET1G-001	ACCCAAAGCCATGGCCACCA	GUCUG↓ACCCA	UGACC**	1	810	CDS		21	13	1	1	4	8		4.08746	1.5025		2.37993	1.56687	1.97391		-0.603034	-0.269863	NS		69	1071	910				-261			NatTC		Unknown
RAET1G	RAET1G-003ª	ACCCAAAGCCATGGCCACCA	GUCUG↓ACCCA	UGACC**	1	642	3'UTR		21	13	1	1	4	8		4.08746	1.5025		2.80884	5.2283	4.14252		0.896367	0.560534	NS		1	640	742				2			NatTC	dEJ	dEJ
RANGRF	RANGRF-202ª	ACTGGGTTCCCAGGAGAATC	UCAUG↓ACUGG	UGACU**	1	608	3'UTR		251	200	4	4	4	9		5.81698	5.11654		6.62387	10.7737	11.2117		0.701768	0.759259	NS		139	577	489	206			31	402		NatTC	uORF	Unknown
RANGRF	RANGRF-203	ACTGGGTTCCCAGGAGAATC	UCAUG↓ACUGG	UGACU**	1	696	3'UTR		251	200	4	4	4	9		5.81698	5.11654		2.02385	4.97966	3.12597		1.29894	0.627202	NS		139	634	332	206			62	490		NatTC	uORF	Unknown
RASSF1	RASSF1-005ª	AGAGGCCCTGCACGCCTGCC	AUCCA↓AGAGG	CAAGA	1	834	CDS		80	45	16	6	11	11		2.50635	2.50635		1.99709	1.67821	4.25822		-0.250976	1.09235	NS		295	862	717	295			-28	539		NatTC	uORF	Unknown
RBMX2	RBMX2-201ª	ACCAGACAACTCCAGGAGAA	AUGUG↓ACCAG	UGACC**	1	446	CDS		79	28	5	4	4	6		3.57154	3.41954		20.1072	20.6209	19.0009		0.0363951	-0.0816444	NS		65	890	874	31			-444	415		uTC	uORF	uORF
RIT1	RIT1-002ª	TTTATCTGTGAACTGCAGTG	AAGUG↓UUUAU	UGUUU*	1	759	3'UTR		12	12	1	1	1	3		3.58496	2.58496		4.87454	8.20585	4.54967		0.751387	-0.0995042	NS		31	739	510	107			20	652		NatTC	uORF	Unknown
RIT1	RIT1-201	TTTATCTGTGAACTGCAGTG	AAGUG↓UUUAU	UGUUU*	1	732	3'UTR		12	12	1	1	1	3		3.58496	2.58496		1.51041	1.85389	2.63219		0.295615	0.801323	NS		163	712	483				20			NatTC		Unknown
RNF126	RNF126-201ª	CGCGCTGGGTGAGCGTGTGC	GACUA↓CGCGC	UACGC**	1	820	CDS		148	214	45	23	32	38		2.41238	2.37056		6.20404	10.354	11.2374		0.738908	0.857028	UPF1		113	1046	898				-226			NatTC		Unknown
RNF126	RNF126-202	CGCGCTGGGTGAGCGTGTGC	GACUA↓CGCGC	UACGC**	1	771	CDS		148	214	45	23	32	38		2.41238	2.37056		12.4101	11.3637	14.3504		-0.127082	0.209576	NS		64	1045	988				-274			NatTC		Unknown
RNPS1	RNPS1-016	ACATGCCCGTGGAAAGGATG	GAUUG↓ACAUG	UGACA*	2	690	CDS		15	15	7	2	3	5		1.73697	1.90689		25.1004	13.2662	15.2153		-0.919955	-0.722188	NS		650	983	936				-293			NatTC		Unknown
RNPS1	RNPS1-022	ACATGCCCGTGGAAAGGATG	GAUUG↓ACAUG	UGACA*	2	1179	CDS		15	15	7	2	3	5		1.73697	1.90689		2.24619	2.17097	2.51685		-0.0491402	0.164139	NS		608	1512	1425	360			-333	819		NatTC	uORF	Unknown
RNPS1	RNPS1-024ª	ACATGCCCGTGGAAAGGATG	GAUUG↓ACAUG	UGACA*	2	680	3'UTR		15	15	7	2	3	5		1.73697	1.90689		17.3161	20.8859	20.0174		0.270415	0.209141	NS		155	623	784	113			57	567		NatTC	dEJ,uORF	dEJ
RNPS1	RNPS1-027	ACATGCCCGTGGAAAGGATG	GAUUG↓ACAUG	UGACA*	2	518	CDS		15	15	7	2	3	5		1.73697	1.90689		7.82042	5.38362	6.36819		-0.53867	-0.296363	NS		16	787	622				-269			NatTC		Unknown
RP11-411B6.6.1	RP11-411B6.6.1-004	CCCGAAGCTCCCTGACCGCT	GACUA↓CCCGA	UACCC**	1	265	3'UTR		47	25	11	8	13	14		1.922	1.41504		0.212358	1.04119	0.306663		2.29366	0.530156	NS		27	240	439				25			NatTC	dEJ	dEJ	yes
RP11-411B6.6.1	RP11-411B6.6.1-005ª	CCCGAAGCTCCCTGACCGCT	GACUA↓CCCGA	UACCC**	1	252	3'UTR		47	25	11	8	13	14		1.922	1.41504		25.8877	29.7439	29.6859		0.200327	0.197511	NS		14	227	495				25			NatTC	dEJ	dEJ	yes
RP11-644F5.10.1	RP11-644F5.10.1-003ª	AACCAGAGAAAGCTGGACCA	ACAUG↓AACCA	UGAAC**	1	148	CDS		8	10	2	1	2	3		2.58496	1.848		9.21365	5.24809	5.92512		-0.81198	-0.636928	NS		145	277	261	145			-129	3		uTC	uORF	uORF
RP4-539M6.19.1	RP4-539M6.19.1-002ª	ATCATACTCTGGTACCTGGC	UCCUG↓AUCAU	UGAUC**	1	238	CDS		40	33	6	3	5	4		3.0199	3.0199		4.4988	7.22939	5.41756		0.684334	0.268103	NS		1	432	165				-194			NatTC		Unknown
RP4-734P14.4.1	RP4-734P14.4.1-001ª	AGCTGTAGCCTAAAGGGCTC	UGUAA↓AGCUG	AAAGC**	1	770	3'UTR		452	914	115	144	153	293		2.39893	1.61484		3.7998	8.06643	11.289		1.08601	1.57092	UPF1		264	603	719	203			167	567		NatTC	dEJ,uORF	dEJ	yes
RPA2	RPA2-004ª	ATCTAACTGGGTACCTGAGA	ACUGG↓AUCUA	GGAUC*	1	1152	3'UTR		26	24	1	1	1	3		4.64386	3.64386		3.3257	1.51945	5.96324		-1.13011	0.842438	NS		71	1145	1062				7			NatTC		Unknown
RPAIN	RPAIN-201ª	ACATGGCTGTGCTGGAGGAA	GAUAG↓ACAUG	AGACA*	1	281	CDS		10	10	3	1	1	3		2.32193	2.32193		26.159	43.6419	35.2077		0.738407	0.428584	NS		13	445	437				-164			NatTC		Unknown
RPAIN	RPAIN-203ª	AGCGGTGTGGTGGTGTGTCA	UCACA↓AGCGG	CAAGC*	1	1015	CDS		97	168	6	7	8	31		4.34941	2.76445		2.71307	7.33822	6.7058		1.4355	1.30548	SMG6 and UPF1		571	1228	1200	905			-213	110		uTC	uORF	uORF
RPL26L1	RPL26L1-003	ATATGTCATCTACATCGAGC	AAGAA↓AUAUG	AAAUA*	2	355	CDS		16	17	3	4	2	5		2.23704	2.23704		3.37777	2.95713	3.32336		-0.191873	-0.0234285	NS		125	560	433				-205			NatTC		Unknown	yes
RPL26L1	RPL26L1-004	ATATGTCATCTACATCGAGC	AAGAA↓AUAUG	AAAUA*	2	295	CDS		16	17	3	4	2	5		2.23704	2.23704		6.39478	7.25357	5.75167		0.181796	-0.152914	NS		65	500	373				-205			NatTC		Unknown
RPL26L1	RPL26L1-005ª	ATATGTCATCTACATCGAGC	AAGAA↓AUAUG	AAAUA*	2	340	CDS		16	17	3	4	2	5		2.23704	2.23704		41.9937	53.3245	54.3		0.344626	0.370779	NS		110	491	418	61			-151	279		NatTC	uORF	Unknown
RPLP0	RPLP0-015ª	AACACCATGATGCGCAAGGC	GCAAG↓AACAC	AGAAC**	2	357	CDS		484	1135	201	291	174	462		1.71837	1.348		22.5053	20.7249	16.7686		-0.1189	-0.424503	NS		228	559	503	217			-202	140		uTC	uORF	uORF
RRP7A	RRP7A-003ª	ACTACGCAGACTCTGTGCCC	CAGUG↓ACUAC	UGACU**	2	597	3'UTR		109	164	56	76	46	81		1.04836	1.10407		17.6519	21.8843	22.541		0.310073	0.352728	NS		9	168	584				429			NatTC	dEJ	dEJ	yes
RRP8	RRP8-006ª	AGTGACTCTGAGGAGGAGGA	GUAUA↓AGUGA	UAAGU**	1	328	CDS		46	17	12	5	11	8		1.88982	1.72935		15.7384	16.0466	21.5731		0.0279788	0.454945	NS		96	330	607				-2			NatTC	dEJ	dEJ
RSRC2	RSRC2-006ª	AGCGTGCTTATGCGCGAAGA	CAAAG↓AGCGU	AGAGC**	1	525	CDS		253	54	37	5	60	19		2.86978	1.95831		1.35564	1.16351	4.50017		-0.220491	1.73101	NS		486	560	526				-35			NatTC		Unknown	yes
S100A4	S100A4-002	AGCAACTTGGACAGCAACAG	UGAUG↓AGCAA	UGAGC**	1	292	CDS		140	82	28	15	15	16		2.36815	2.84022		19.9169	35.2179	13.6708		0.822316	-0.542895	NS		115	418	255	97			-126	195		NatTC	uORF	Unknown
S100A4	S100A4-003ª	AGCAACTTGGACAGCAACAG	UGAUG↓AGCAA	UGAGC**	1	299	CDS		140	82	28	15	15	16		2.36815	2.84022		3.57964	17.3504	16.0495		2.27708	2.16464	SMG6 and UPF1		122	425	262	192			-126	107		uTC	uORF	uORF
S100A4	S100A4-201	AGCAACTTGGACAGCAACAG	UGAUG↓AGCAA	UGAGC**	1	247	CDS		140	82	28	15	15	16		2.36815	2.84022		283.536	534.348	373.648		0.914248	0.398148	NS		103	373	210				-126			NatTC		Unknown
SAT2	SAT2-001	GCCGTCCTGGACTGGAACCA	GCCUG↓GCCGU	UGGCC*	1	633	CDS		335	336	30	17	70	119		3.83558	1.82793		6.1671	20.1868	24.9503		1.71075	2.01639	SMG6 and UPF1		15	762	596				-129			NatTC		Unknown
SAT2	SAT2-201ª	GCCGTCCTGGACTGGAACCA	GCCUG↓GCCGU	UGGCC*	1	623	CDS		335	336	30	17	70	119		3.83558	1.82793		6.4541	8.06508	10.9731		0.321473	0.765683	NS		242	752	586	351			-129	272		NatTC	uORF	Unknown
SDCCAG3	SDCCAG3-004ª	CACTGATTCTCGCGTGTCTC	AGUGA↓CACUG	GACAC*	2	748	CDS		55	56	14	10	5	13		2.20945	2.62449		26.9462	33.2838	31.2418		0.304738	0.213396	NS		197	863	448	164			-115	584		NatTC	uORF	Unknown
SERF2	SERF2-003	CCCTTCGCCTGTGTGCCTGG	UCUUG↓CCCUU	UGCCC**	1	249	3'UTR		41	43	12	11	7	24		1.86876	1.43812		3.45213	3.82856	6.96403		0.149315	1.01244	UPF1		41	218	383				31			NatTC	dEJ	dEJ
SERF2	SERF2-006ª	CCCTTCGCCTGTGTGCCTGG	UCUUG↓CCCUU	UGCCC**	1	413	3'UTR		41	43	12	11	7	24		1.86876	1.43812		71.7676	48.0122	67.7157		-0.579932	-0.0838423	NS		247	382	320	63			31	350		NatTC	uORF	Unknown
SLC25A44	SLC25A44-202ª	ACTGGGGGCTGCGGCCTAGA	GAUAG↓ACUGG	AGACU**	1	59	5'UTR		44	27	8	2	2	2		2.82782	4.14975		2.85401	1.63885	1.52613		-0.800307	-0.903113	NS		146	1019	829	74			-960	-15		uTC	uORF	uORF
SLC50A1	SLC50A1-003	ACCACTGGGCACCTTAGTGC	AUCUG↓ACCAC	UGACC**	1	580	3'UTR		118	110	2	2	3	7		5.83289	4.51096		2.54666	2.57146	3.22451		0.0139814	0.340474	NS		63	564	464				16			NatTC		Unknown
SLC50A1	SLC50A1-005ª	ACCACTGGGCACCTTAGTGC	AUCUG↓ACCAC	UGACC**	1	813	3'UTR		118	110	2	2	3	7		5.83289	4.51096		12.9733	7.50808	9.61336		-0.78903	-0.432433	NS		329	797	697	267			16	546		NatTC	uORF	Unknown
SLCO4A1	SLCO4A1-007ª	ACCCTCAGAGATCCTTTGCC	CCGUG↓ACCCU	UGACC**	1	110	CDS		91	179	29	45	24	65		1.86736	1.60108		0	1.14543	2.04613		15.8338	17.3957	UPF1		1	454	312				-344			NatTC		Unknown
SLCO4A1	SLCO4A1-202	ACCCTCAGAGATCCTTTGCC	CCGUG↓ACCCU	UGACC**	1	1379	CDS		91	179	29	45	24	65		1.86736	1.60108		1.57881	1.86482	1.2804		0.240199	-0.302243	NS		1	1747	1605				-368			NatTC		Unknown
SLX1B	SLX1B-002ª	ATCTGCCTGGCAGAGGAGTT	AUGUG↓AUCUG	UGAUC**	2	479	CDS		54	88	16	23	4	27		1.86434	2.19555		1.6095	2.25555	0.90082		0.486867	-0.837302	NS		182	665	637				-186			NatTC		Unknown	yes
SMCR7L	SMCR7L-015ª	CCTTCTGTAGACACTCCTGC	AGGUG↓CCUUC	UGCCU**	1	314	5'UTR		17	48	1	3	1	9		4.02237	2.70044		1.62058	1.95223	1.6719		0.268613	0.0449783	NS		617	742	609	281			-428	33		uTC	uORF	uORF
SMUG1	SMUG1-008	CAATCCCGTGGAGTATGCAT	AUCUA↓CAAUC	UACAA*	1	210	CDS		57	46	21	8	4	11		1.82852	2.77961		1.33725	6.69809	5.28366		2.32448	1.98227	SMG6 and UPF1		46	577	450	169			-367	41		uTC	uORF	uORF	yes
SMUG1	SMUG1-010ª	CAATCCCGTGGAGTATGCAT	AUCUA↓CAAUC	UACAA*	1	306	CDS		57	46	21	8	4	11		1.82852	2.77961		9.3295	13.1655	10.5048		0.496891	0.171177	NS		142	463	426	265			-157	41		uTC	uORF	uORF	yes
SMUG1	SMUG1-013	CAATCCCGTGGAGTATGCAT	AUCUA↓CAAUC	UACAA*	1	214	CDS		57	46	21	8	4	11		1.82852	2.77961		0.949669	3.566	1.41443		1.90881	0.574724	NS		50	527	454	173			-313	41		uTC	uORF	uORF	yes
SMUG1	SMUG1-016	CAATCCCGTGGAGTATGCAT	AUCUA↓CAAUC	UACAA*	1	348	CDS		57	46	21	8	4	11		1.82852	2.77961		4.5537	9.94687	7.52788		1.1272	0.725204	NS		184	468	164	215			-120	133		NatTC	uORF	Unknown
SMUG1	SMUG1-017	CAATCCCGTGGAGTATGCAT	AUCUA↓CAAUC	UACAA*	1	399	CDS		57	46	21	8	4	11		1.82852	2.77961		0.476299	1.08351	1.64453		1.18577	1.78774	NS		235	749	519	358			-350	41		uTC	uORF	uORF
SMUG1	SMUG1-018	CAATCCCGTGGAGTATGCAT	AUCUA↓CAAUC	UACAA*	1	460	CDS		57	46	21	8	4	11		1.82852	2.77961		1.21886	3.50035	2.61747		1.52197	1.10264	NS		296	539	276	231			-79	229		NatTC	uORF	Unknown	yes
SNHG15	SNHG15-201ª	CCATGAAACTGGGAGGCGAC	AGUGU↓CCAUG	GUCCA	1	223	CDS		295	309	60	59	96	111		2.34359	1.54492		18.1917	86.0637	105.903		2.24212	2.54139	SMG6 and UPF1		81	375	444	139			-152	84		uTC	dEJ,uORF	uORF
SORBS2	SORBS2-203ª	TACTCCCAGGAATGAAGATG	AACUA↓UACUC	UAUAC*	1	2026	CDS		127	30	10	1	9	6		3.83519	3.38773		23.8468	21.2706	13.5791		-0.164935	-0.812408	UPF1		188	2171	2111	153			-145	1873		NatTC	uORF	Unknown
STUB1	STUB1-005ª	CCTGTGTGGCAAGATCAGCT	GACUA↓CCUGU	UACCU**	1	482	CDS		143	321	37	40	57	119		2.59119	1.39855		19.2296	28.8955	20.3184		0.587516	0.079458	NS		88	508	461				-26			NatTC		Unknown
STUB1	STUB1-011	CCTGTGTGGCAAGATCAGCT	GACUA↓CCUGU	UACCU**	1	250	CDS		143	321	37	40	57	119		2.59119	1.39855		1.09972	1.60798	1.56614		0.548113	0.510077	NS		1	470	346				-220			NatTC		Unknown
STX10	STX10-201	TGAGCTGCGGAATGGCCTGC	ACCAA↓UGAGC	AAUGA	1	144	CDS		76	114	30	23	5	16		1.84194	3.17754		49.9095	53.1399	55.1493		0.0904811	0.144028	NS		1	748	673				-604			NatTC		Unknown
STX10	STX10-202ª	TGAGCTGCGGAATGGCCTGC	ACCAA↓UGAGC	AAUGA	1	209	CDS		76	114	30	23	5	16		1.84194	3.17754		14.4926	16.8314	16.2294		0.215839	0.163293	NS		66	666	591				-457			NatTC		Unknown
SUPT16H	SUPT16H-003ª	CTCCGTGGTCACGTCTTGCT	UCCUA↓CUCCG	UACUC**	1	331	3'UTR		18	15	1	1	1	1		4.04439	4.04439		2.37505	2.88571	4.52595		0.280968	0.930263	NS		55	304	120				27			NatTC		Unknown
SURF1	SURF1-001	CTCCTCATCCCTGTGACTGC	UCCUG↓CUCCU	UGCUC**	1	231	CDS		91	179	30	49	16	63		1.77303	1.77303		5.52524	7.98785	8.03476		0.53177	0.540218	NS		33	933	865				-702			NatTC		Unknown
SURF1	SURF1-003ª	CTCCTCATCCCTGTGACTGC	UCCUG↓CUCCU	UGCUC**	1	145	CDS		91	179	30	49	16	63		1.77303	1.77303		15.6245	25.7168	23.0808		0.718901	0.562883	NS		1	811	743				-666			NatTC		Unknown
TATDN2	TATDN2-006ª	CTCCTCTGCCTGGGAGGCCC	ACAUA↓CUCCU	UACUC**	1	315	CDS		16	18	2	4	2	3		2.5025	2.76553		5.39557	4.19824	2.04529		-0.361991	-1.39947	NS		1	547	408				-232			NatTC		Unknown
TBKBP1	TBKBP1-201ª	GCTGAAGAGCTTGGCGGCGA	CCCAG↓GCUGA	AGGCU*	1	412	5'UTR		236	156	26	22	51	40		3.02975	2.10692		1.72852	3.46694	2.80944		1.00413	0.700745	SMG6		850	2695	2568	687			-2283	-275		uTC	uORF	uORF
TBL2	TBL2-011ª	ACTGGCTCCACTCCCCCGCA	AAGUG↓ACUGG	UGACU**	1	573	3'UTR		77	246	19	40	19	129		2.45275	1.12594		1.65957	3.34281	1.6594		1.01025	-0.000147792	NS		51	180	636				393			NatTC	dEJ	dEJ	yes
TBRG1	TBRG1-011ª	CCCCGTGGGCTATTGCAGTA	AUCUA↓CCCCG	UACCC**	1	409	CDS		14	10	5	5	1	4		1.26303	2.26303		2.32413	7.54726	10.0155		1.69926	2.10747	UPF1		215	550	511	215			-141	194		NatTC	uORF	Unknown
TCTN3	TCTN3-004ª	ACTCCCTCGGCCCCTGGGAA	UCGUG↓ACUCC	UGACU**	1	153	CDS		39	179	1	20	3	106		3.37587	1		9.93454	13.1578	16.7016		0.405393	0.749461	NS		1	897	797				-744			NatTC		Unknown
TFPT	TFPT-006ª	TGCTGGAGGATGAGGGCAGC	CAUUG↓UGCUG	UGUGC*	1	361	3'UTR		95	43	20	11	9	8		2.15433	3.02106		3.92484	4.37596	6.22856		0.156966	0.666265	NS		17	332	368				29			NatTC		Unknown
THG1L	THG1L-005ª	CTTAACCATGCAAGCCCTCC	GUGUG↓CUUAA	UGCUU**	1	387	3'UTR		19	13	1	1	1	2		4	3.41504		2.19742	2.17399	1.7956		-0.0154653	-0.291345	NS		1	101	198				286			NatTC	dEJ	dEJ
TM4SF1	TM4SF1-004ª	AACCCAAGCACATTGTGGAA	CACUG↓AACCC	UGAAC**	1	451	3'UTR		145	86	15	14	59	50		2.99377	1.08356		13.6837	108.389	75.0168		2.98569	2.45476	SMG6 and UPF1		146	449	593	39			2	412		NatTC	dEJ,uORF	dEJ
TMBIM1	TMBIM1-202ª	ATCCTGGGCTCTCCCTTCCA	ACCCG↓AUCCU	CGAUC*	1	885	3'UTR		12	40	1	2	1	4		4.11548	3.37851		2.19093	5.63763	7.8179		1.36355	1.83524	UPF1		111	858	713	117			27	768		NatTC	uORF	Unknown
TMEM177	TMEM177-005ª	ATTAAGATAGGCCAAGCGGT	UCUUG↓AUUAA	UGAUU**	1	341	5'UTR		17	34	3	2	4	5		3.3505	2.5025		1.68435	2.9632	2.9152		0.814964	0.791403	NS		450	789	427	342			-448	-1		uTC	uORF	uORF
TMEM203	TMEM203-201ª	CGCCGCTGACGGGCTCAGCA	UUCUU↓CGCCG	UUCGC*	1	212	CDS		25	77	1	4	1	8		4.3505	3.5025		8.77916	9.46622	10.628		0.108706	0.275715	NS		51	459	30				-247			NatTC		Unknown
TMEM222	TMEM222-005ª	ACTGACCCAGCCCTTTGCCC	AAGUA↓ACUGA	UAACU**	1	266	3'UTR		22	19	12	6	10	10		1.18763	1.03562		0.417093	1.81191	2.3125		2.11907	2.47101	UPF1		1	260	724				6			NatTC	dEJ	dEJ	yes
TMEM237	TMEM237-003ª	AGCAAACTACTGTGGAACAG	UGAUG↓AGCAA	UGAGC**	1	727	3'UTR		21	67	6	38	6	31		1	1.24998		1.40768	1.56269	1.46365		0.150712	0.0562512	NS		171	459	937				268			NatTC	dEJ	dEJ
TMEM237	TMEM237-012	AGCAAACTACTGTGGAACAG	UGAUG↓AGCAA	UGAGC**	1	570	3'UTR		21	67	6	38	6	31		1	1.24998		8.48491	8.4388	7.43028		-0.0078615	-0.191483	NS		3	291	656				279			NatTC	dEJ	dEJ
TMEM79	TMEM79-005ª	ACCTTGTGGTAGATCCCAGA	ACAUG↓ACCUU	UGACC**	1	95	5'UTR		46	42	9	2	6	17		3	1.93587		1.20266	1.75015	1.16906		0.54125	-0.0408799	NS		129	522	383	92			-427	3		uTC	uORF	uORF
TMX2	TMX2-006ª	GGCAACATTTTCATGTTTAG	AUAUA↓GGCAA	UAGGC*	2	403	3'UTR		115	182	31	46	39	85		1.94753	1.26012		77.0887	59.1928	80.2756		-0.381098	0.0584421	NS		6	258	496				145			NatTC	dEJ	dEJ	yes
TOMM5	TOMM5-001	CACGATATGAAGAGCCTGGT	GAAUG↓CACGA	UGCAC**	1	290	3'UTR		78	83	10	7	15	27		3.24345	1.9386		171.982	175.26	208.369		0.0272392	0.276883	NS		111	264	231				26			NatTC		Unknown
TOMM5	TOMM5-002	CACGATATGAAGAGCCTGGT	GAAUG↓CACGA	UGCAC**	1	347	3'UTR		78	83	10	7	15	27		3.24345	1.9386		2.65262	3.55932	3.09669		0.424184	0.223309	NS		66	321	288				26			NatTC		Unknown
TOMM5	TOMM5-004	CACGATATGAAGAGCCTGGT	GAAUG↓CACGA	UGCAC**	1	403	3'UTR		78	83	10	7	15	27		3.24345	1.9386		16.632	31.3183	36.6196		0.913044	1.13865	UPF1		65	341	344				62			NatTC		Unknown
TOMM5	TOMM5-005ª	CACGATATGAAGAGCCTGGT	GAAUG↓CACGA	UGCAC**	1	373	3'UTR		78	83	10	7	15	27		3.24345	1.9386		2.89686	2.22087	3.72238		-0.383365	0.361735	NS		73	367	314				6			NatTC		Unknown
TPM2	TPM2-002	TGTGGGGACCTAGAGGAGGA	GUAAA↓UGUGG	AAUGU*	1	673	CDS		148	204	54	87	64	97		1.31988	1.12851		32.2499	30.8058	30.5626		-0.0660927	-0.0775274	NS		106	958	877				-285			NatTC		Unknown	yes
TPM2	TPM2-005	TGTGGGGACCTAGAGGAGGA	GUAAA↓UGUGG	AAUGU*	1	654	CDS		148	204	54	87	64	97		1.31988	1.12851		4.60487	4.59162	6.80369		-0.00415718	0.563157	NS		87	1053	858				-399			NatTC		Unknown	yes
TPM2	TPM2-006ª	TGTGGGGACCTAGAGGAGGA	GUAAA↓UGUGG	AAUGU*	1	664	CDS		148	204	54	87	64	97		1.31988	1.12851		309.504	274.888	238.568		-0.171114	-0.375558	NS		97	949	868				-285			NatTC		Unknown	yes
TRIM16L	TRIM16L-003ª	CTCTTCTTAGAGGAGAAGGA	UGAUG↓CUCUU	UGCUC**	2	289	CDS		93	31	3	1	1	1		4.9542	5.9542		38.7625	28.8848	34.6088		-0.424351	-0.163523	NS		235	575	531	262			-286	27		uTC	uORF	uORF
TRIM16L	TRIM16L-202	CTCTTCTTAGAGGAGAAGGA	UGAUG↓CUCUU	UGCUC**	2	302	CDS		93	31	3	1	1	1		4.9542	5.9542		1.78195	6.25561	5.41442		1.81169	1.60335	NS		248	668	448	275			-366	27		uTC	uORF	uORF
TSC22D1	TSC22D1-001ª	GCTGCTGCGTGTGAACTGAA	AACUG↓GCUGC	UGGCU*	1	3737	3'UTR		66	72	4	2	4	6		4.52356	3.7866		3.56782	3.02927	3.37604		-0.236073	-0.0797108	NS		492	3711	3455	254			26	3483		NatTC	uORF	Unknown
TSC22D1	TSC22D1-002	GCTGCTGCGTGTGAACTGAA	AACUG↓GCUGC	UGGCU*	1	676	3'UTR		66	72	4	2	4	6		4.52356	3.7866		56.6477	79.8329	80.8509		0.494966	0.513246	NS		218	650	394				26			NatTC		Unknown
TSC22D3	TSC22D3-001ª	CCTAGTTCTTTCCAGTTTGT	UUUUA↓CCUAG	UACCU**	2	774	3'UTR		56	35	1	1	1	1		5.50779	5.50779		5.46803	7.7055	17.2397		0.494867	1.65664	UPF1		325	727	498	23			47	751		NatTC	uORF	Unknown
TSC22D3	TSC22D3-002	CCTAGTTCTTTCCAGTTTGT	UUUUA↓CCUAG	UACCU**	2	559	3'UTR		56	35	1	1	1	1		5.50779	5.50779		0.976711	1.02058	1.52056		0.0633856	0.638599	NS		281	512	283				47			NatTC		Unknown
TSC22D3	TSC22D3-201	CCTAGTTCTTTCCAGTTTGT	UUUUA↓CCUAG	UACCU**	2	826	3'UTR		56	35	1	1	1	1		5.50779	5.50779		0.876321	1.98919	3.79391		1.18265	2.11415	UPF1		242	779	550				47			NatTC		Unknown
TSSC4	TSSC4-006	ACCGAGGTCAGCGAGCAGAG	AUGUG↓ACCGA	UGACC**	1	547	CDS		30	28	3	1	1	1		3.85798	4.85798		3.16487	4.46017	6.69603		0.494952	1.08116	NS		229	849	247	90			-302	457		NatTC	uORF	Unknown
TSSC4	TSSC4-008ª	ACCGAGGTCAGCGAGCAGAG	AUGUG↓ACCGA	UGACC**	1	849	CDS		30	28	3	1	1	1		3.85798	4.85798		0.517813	1.52586	2.40246		1.55912	2.21401	NS		339	910	315	200			-61	649		NatTC	uORF	Unknown
TTF2	TTF2-005ª	ACCGAATTTACCGAGTAGGG	UUGUG↓ACCGA	UGACC**	1	242	CDS		78	121	10	18	10	28		2.82927	2.3887		1.35516	10.0513	4.57857		2.89085	1.75643	SMG6		1	430	470				-188			NatTC		Unknown
TXNRD2	TXNRD2-003	GCGCCATCCCTGCAGGCCAG	GGUAA↓GCGCC	AAGCG	1	1583	3'UTR		1716	2287	324	184	32	49		2.97818	5.62702		1175.53	4093.56	7266.32		1.80004	2.62791	NS		8	1580	1647		1574		3		9	NatTC	dEJ,SelCys	SelCys
TXNRD2	TXNRD2-004	GCGCCATCCCTGCAGGCCAG	GGUAA↓GCGCC	AAGCG	1	1670	3'UTR		1716	2287	324	184	32	49		2.97818	5.62702		227.881	742.474	1566.9		1.70406	2.78156	NS		185	1667	1734	380	1661		3	1290	9	NatTC	dEJ,uORF,SelCys	SelCys
TXNRD2	TXNRD2-006ª	GCGCCATCCCTGCAGGCCAG	GGUAA↓GCGCC	AAGCG	1	1522	3'UTR		1716	2287	324	184	32	49		2.97818	5.62702		3957.52	5550.44	6610.06		0.488006	0.740067	NS		16	1519	1586		1513		3		9	NatTC	dEJ,SelCys	SelCys
TXNRD2	TXNRD2-012	GCGCCATCCCTGCAGGCCAG	GGUAA↓GCGCC	AAGCG	1	1573	3'UTR		1716	2287	324	184	32	49		2.97818	5.62702		1273.16	2745.73	1488.79		1.10878	0.225727	NS		1	1570	1442		1564		3		9	NatTC	SelCys	SelCys
TXNRD2	TXNRD2-205	GCGCCATCCCTGCAGGCCAG	GGUAA↓GCGCC	AAGCG	1	1545	3'UTR		1716	2287	324	184	32	49		2.97818	5.62702		2.20495	6.98351	6.07374		1.66321	1.46184	SMG6 and UPF1		60	1536	1609	255	1536		9	1290	9	SelCys	dEJ,uORF,SelCys	SelCys
UBL4A	UBL4A-002ª	ACTCTCGGATTATAGCATCG	AAACG↓ACUCU	CGACU*	1	196	CDS		27	33	4	2	3	3		3.32193	3.32193		18.318	14.5215	15.8632		-0.335072	-0.207578	NS		32	572	441				-376			NatTC		Unknown
UBXN1	UBXN1-006ª	CCAGATGGGACCTCACTGAC	GGCUG↓CCAGA	UGCCA*	1	733	CDS		56	101	27	28	10	41		1.51326	1.6222		10.0179	8.82507	16.3108		-0.1829	0.703247	NS		73	941	916				-208			NatTC		Unknown	yes
UCP2	UCP2-001	CTTACAAAGCCGGATTCCGG	GAGAC↓CUUAC	ACCUU*	0	732	5'UTR		229	127	48	11	44	26		2.59309	2.34645		1.39235	3.67803	2.31435		1.40141	0.733085	SMG6		844	1771	1658	705			-1039	27		uTC	uORF	uORF
UCP2	UCP2-002ª	CTTACAAAGCCGGATTCCGG	GAGAC↓CUUAC	ACCUU*	0	255	5'UTR		229	127	48	11	44	26		2.59309	2.34645		19.8156	26.9541	23.6607		0.443868	0.255856	NS		367	1042	1000	228			-787	27		uTC	uORF	uORF	yes
UPF3B	UPF3B-201ª	ACTGTCTAGGCAGCCAAAGA	UCCUG↓ACUGU	UGACU**	2	1020	3'UTR		24	9	1	1	1	1		4.04439	4.04439		17.6079	20.7332	16.5319		0.23572	-0.0909703	NS		44	698	842				322			NatTC	dEJ	dEJ
UQCRH	UQCRH-001ª	AGCGTGTATCCTCTCGATCA	UGAUG↓AGCGU	UGAGC**	1	300	CDS		1740	2018	320	282	171	232		2.64213	3.22111		763.802	682.937	726.399		-0.161446	-0.0724365	NS		137	410	379	52			-110	248		NatTC	uORF	Unknown
YDJC	YDJC-002ª	AGCTGCTTCCGGGAGCTGCT	AACUA↓AGCUG	UAAGC**	1	461	3'UTR		101	51	25	8	6	3		2.20353	4.078		0.582726	3.97516	2.83622		2.77012	2.28308	SMG6 and UPF1		51	459	711				2			NatTC	dEJ	dEJ	yes
YDJC	YDJC-201	AGCTGCTTCCGGGAGCTGCT	AACUA↓AGCUG	UAAGC**	1	374	CDS		101	51	25	8	6	3		2.20353	4.078		12.6645	15.0439	14.1234		0.248389	0.157297	NS		23	470	446				-96			NatTC		Unknown	yes
ZDHHC4	ZDHHC4-004ª	CCAACCAAGAGAAATCTGCA	AUUAC↓CCAAC	ACCCA	0	290	5'UTR		20	14	2	1	1	2		3.5025	3.5025		7.72384	13.2615	12.4237		0.779854	0.685705	NS		312	805	681	279			-515	11		uTC	uORF	uORF	yes
ZNF212	ZNF212-004ª	ATTACAGAGGTCCTTGGCCA	CUGAA↓AUUAC	AAAUU**	0	210	3'UTR		10	11	1	2	1	7		2.80735	1.39232		0	1.97335	1.43922		16.6186	16.8881	UPF1		1	206	306				4			NatTC	dEJ	dEJ
ZNF212	ZNF212-005	ATTACAGAGGTCCTTGGCCA	CUGAA↓AUUAC	AAAUU**	0	275	CDS		10	11	1	2	1	7		2.80735	1.39232		1.6699	1.8134	2.82526		0.118935	0.758622	NS		1	579	371				-304			NatTC		Unknown
ZNF346	ZNF346-001	AACATGTAAGATAGTGCTGA	UGCAA↓AACAU	AAAAC**	1	769	CDS		27	24	1	1	3	5		4.67243	2.67243		1.57343	3.54436	3.72281		1.17161	1.24248	UPF1		44	926	840				-157			NatTC		Unknown
ZNF346	ZNF346-005	AACATGTAAGATAGTGCTGA	UGCAA↓AACAU	AAAAC**	1	781	CDS		27	24	1	1	3	5		4.67243	2.67243		1.86195	1.83557	2.05694		-0.0205862	0.143685	NS		8	938	852				-157			NatTC		Unknown
ZNF346	ZNF346-006	AACATGTAAGATAGTGCTGA	UGCAA↓AACAU	AAAAC**	1	604	3'UTR		27	24	1	1	3	5		4.67243	2.67243		2.28669	1.91464	2.40191		-0.256188	0.0709213	NS		24	417	675				187			NatTC	dEJ	dEJ
ZNF346	ZNF346-007ª	AACATGTAAGATAGTGCTGA	UGCAA↓AACAU	AAAAC**	1	399	CDS		27	24	1	1	3	5		4.67243	2.67243		10.5606	9.71931	9.80897		-0.119766	-0.106518	NS		5	410	470				-11			NatTC	dEJ	dEJ
ZNF500	ZNF500-002ª	AACACCAGGCAGAGGCTCAG	CUUAA↓AACAC	AAAAC**	1	456	3'UTR		8	16	1	2	1	7		3	1.58496		1.66609	1.58141	1.24518		-0.0752549	-0.420112	NS		27	453	743				3			NatTC	dEJ	dEJ
ZNF581	ZNF581-201ª	GACTTTGCAGGGAGCCTGGA	CACAG↓GACUU	AGGAC*	1	800	3'UTR		52	62	2	2	1	1		4.83289	5.83289		6.1387	7.92387	8.19138		0.368272	0.416173	NS		175	766	155				34			NatTC		Unknown
1Name of the transcript isoform. ªindicates that the transcript is the representative transcript for the gene.
2Most abundant sequence on the transcript in siGL2 libraries
3Nucleotide sequence surrounding the cleavage position
45nt sequence surrounding PARE MaxSeq site. *indicates an exact match to the SMG6 Cleavage Motif, ** indicates 1 mismatch.
5Number of times the sequence matches the genome. 0 hits indicates the PARE sequence spans an exon junction.
6Position of the PARE MaxSeq on the transcript in nt
7Abundance of the siGL2 MaxSeq in each of the PARE libraries
8Fold Change of PARE MaxSeq compared to siGL2
9mRNA Abundance calculated by Cufflinks using both biological replicates
10Fold Change of mRNA compared to siGL2
11Change in mRNA abundance signficant by Cuffdiff, q<0.05. SMG6, significant in SMG6 only. UPF1, singificant in UPF1 only. SMG6 and UPF1, significant in both SMG6 and UPF1. NS, not signficant
12Position of certain features on a transcript in nt
13First nt of the final exon in the transcript
14Position of the last nt of a predicted upstream open reading frame. If multiple uORFs were predicted, this was the closest TC to the PARE MaxSeq
15Position of the first nt of selenocysteine codons
16The closest termination codon either upstream or downstream from the PARE MaxSeq
17Presence of canonical NMD triggers. uORF, upstream open reading frame. dEJ, downstream exon junction. SelCys, selenocysteine codon.
18Most likely NMD trigger
